# Supplementary material for: Genetic drift and purifying selection shape within-host influenza A virus populations during natural swine infections
Source: PLoS Pathog. 2024 Apr 16;20(4):e1012131. doi: 10.1371/journal.ppat.1012131 (PMC11051653; doi:10.1371/journal.ppat.1012131)
Supplement: S1 Table — Columns include vial numbers, pig identification numbers, sampling day, Ct value from the rRT-PCR assay targeting the M segment, infection status based on this assay, and subtype-specific assay results, when performed. A sample was classified as PCR positive for IAV if the Ct value of the qRT-PCR assay targeting the M segment was ≤45.0. Sequence identification numbers of samples that were sequenced are also provided. These unique sequence IDs correspond with those deposited to the NCBI SRA (BioProject PRJNA1051292). (XLSX) [file ppat.1012131.s001.xlsx]

## Sheet: Sheet1
vial_number	Pig_ID	sampling_day	RT-PCR_Matrix_Ct	RT-PCR_Matrix	H1_RT-PCR	H3_RT-PCR	N1_RT-PCR	N2_RT-PCR	Sequenced - run 1	Sequenced - run 2	run1 SeqID	run2 SeqID
14SW4066	20499	1	24.6754	Positive		Positive		Positive	Yes	No	3030938080_ZZYV8XBP_v1_S1	nan
14SW4067	51809	1	nan	Negative					No	No	nan	nan
14SW4068	51808	1	nan	Negative					No	No	nan	nan
14SW4069	20501	1	nan	Negative					No	No	nan	nan
14SW4070	20500	1	nan	Negative					No	No	nan	nan
14SW4071	20498	1	nan	Negative					No	No	nan	nan
14SW4072	20496	1	35.9718	Positive					No	No	nan	nan
14SW4073	20506	1	36.3365	Positive					No	No	nan	nan
14SW4074	20507	1	nan	Negative					No	No	nan	nan
14SW4075	20505	1	37.7742	Positive					No	No	nan	nan
14SW4076	20426	1	37.7659	Positive					No	No	nan	nan
14SW4077	20429	1	25.8475	Positive					Yes	Yes	3030938132_ZZYV8XD5_v1_S146	3030938132_ZZYV1QPP_v2_S26
14SW4078	20422	1	42.9561	Positive					No	No	nan	nan
14SW4079	20430	1	21.3451	Positive	Positive		Positive		Yes	Yes	3030937932_ZZYV8X7L_v1_S294	3030937932_ZZYV1QL6_v2_S13
14SW4080	20424	1	20.5298	Positive	Positive		Positive		Yes	Yes	3030937913_ZZYV8X72_v1_S16	3030937913_ZZYV1QKQ_v2_S25
14SW4081	20423	1	21.2385	Positive	Positive		Positive		Yes	Yes	3030937928_ZZYV8X7H_v1_S162	3030937928_ZZYV1QL3_v2_S37
14SW4082	20428	1	42.8435	Positive					No	No	nan	nan
14SW4083	20425	1	26.1462	Positive					Yes	Yes	3030938145_ZZYV8XDI_v1_S262	3030938145_ZZYV1QQ1_v2_S49
14SW4084	20419	1	nan	Negative					No	No	nan	nan
14SW4085	20420	1	nan	Negative					No	No	nan	nan
14SW4086	20421	1	nan	Negative					No	No	nan	nan
14SW4087	37316	1	nan	Negative					No	No	nan	nan
14SW4088	37313	1	nan	Negative					No	No	nan	nan
14SW4089	37315	1	nan	Negative					No	No	nan	nan
14SW4090	37314	1	nan	Negative					No	No	nan	nan
14SW4091	37195	1	nan	Negative					No	No	nan	nan
14SW4092	37196	1	nan	Negative					No	No	nan	nan
14SW4093	37198	1	nan	Negative					No	No	nan	nan
14SW4094	37197	1	nan	Negative					No	No	nan	nan
14SW4095	20436	1	nan	Negative					No	No	nan	nan
14SW4096	20431	1	nan	Negative					No	No	nan	nan
14SW4097	37128	1	nan	Negative					No	No	nan	nan
14SW4098	20435	1	nan	Negative					No	No	nan	nan
14SW4099	37215	1	nan	Negative					No	No	nan	nan
14SW4100	37241	1	nan	Negative					No	No	nan	nan
14SW4101	37240	1	nan	Negative					No	No	nan	nan
14SW4102	37292	1	nan	Negative					No	No	nan	nan
14SW4103	37293	1	nan	Negative					No	No	nan	nan
14SW4104	37290	1	nan	Negative					No	No	nan	nan
14SW4105	37291	1	nan	Negative					No	No	nan	nan
14SW4106	37134	1	nan	Negative					No	No	nan	nan
14SW4107	37135	1	nan	Negative					No	No	nan	nan
14SW4108	37276	1	nan	Negative					No	No	nan	nan
14SW4109	37277	1	nan	Negative					No	No	nan	nan
14SW4110	37247	1	nan	Negative					No	No	nan	nan
14SW4111	37246	1	nan	Negative					No	No	nan	nan
14SW4112	37310	1	nan	Negative					No	No	nan	nan
14SW4113	37309	1	nan	Negative					No	No	nan	nan
14SW4114	20367	1	nan	Negative					No	No	nan	nan
14SW4115	20366	1	nan	Negative					No	No	nan	nan
14SW4116	20379	1	nan	Negative					No	No	nan	nan
14SW4117	20368	1	nan	Negative					No	No	nan	nan
14SW4118	20674	1	nan	Negative					No	No	nan	nan
14SW4119	20657	1	nan	Negative					No	No	nan	nan
14SW4120	20655	1	nan	Negative					No	No	nan	nan
14SW4121	20664	1	nan	Negative					No	No	nan	nan
14SW4122	20656	1	nan	Negative					No	No	nan	nan
14SW4123	37278	1	35.9753	Positive					No	No	nan	nan
14SW4124	20681	1	nan	Negative					No	No	nan	nan
14SW4125	37118	1	nan	Negative					No	No	nan	nan
14SW4126	37117	1	nan	Negative					No	No	nan	nan
14SW4127	37116	1	nan	Negative					No	No	nan	nan
14SW4128	20403	1	nan	Negative					No	No	nan	nan
14SW4129	20401	1	nan	Negative					No	No	nan	nan
14SW4130	20489	1	nan	Negative					No	No	nan	nan
14SW4131	20473	1	nan	Negative					No	No	nan	nan
14SW4132	20494	1	nan	Negative					No	No	nan	nan
14SW4133	20471	1	nan	Negative					No	No	nan	nan
14SW4134	20491	1	nan	Negative					No	No	nan	nan
14SW4135	20469	1	nan	Negative					No	No	nan	nan
14SW4136	37266	1	nan	Negative					No	No	nan	nan
14SW4137	37265	1	nan	Negative					No	No	nan	nan
14SW4138	20467	1	nan	Negative					No	No	nan	nan
14SW4140	20466	1	nan	Negative					No	No	nan	nan
14SW4141	20474	1	nan	Negative					No	No	nan	nan
14SW4142	37111	1	nan	Negative					No	No	nan	nan
14SW4143	37110	1	nan	Negative					No	No	nan	nan
14SW4144	37323	1	nan	Negative					No	No	nan	nan
14SW4145	37325	1	nan	Negative					No	No	nan	nan
14SW4146	37308	1	nan	Negative					No	No	nan	nan
14SW4147	37301	1	nan	Negative					No	No	nan	nan
14SW4148	37225	1	nan	Negative					No	No	nan	nan
14SW4149	37223	1	nan	Negative					No	No	nan	nan
14SW4150	37224	1	nan	Negative					No	No	nan	nan
14SW4151	37304	1	nan	Negative					No	No	nan	nan
14SW4152	37303	1	nan	Negative					No	No	nan	nan
14SW4153	37302	1	nan	Negative					No	No	nan	nan
14SW4154	37284	1	nan	Negative					No	No	nan	nan
14SW4155	37229	1	nan	Negative					No	No	nan	nan
14SW4156	37298	1	nan	Negative					No	No	nan	nan
14SW4157	37296	1	nan	Negative					No	No	nan	nan
14SW4158	37321	1	nan	Negative					No	No	nan	nan
14SW4159	37320	1	nan	Negative					No	No	nan	nan
14SW4160	37297	1	nan	Negative					No	No	nan	nan
14SW4161	20412	1	nan	Negative					No	No	nan	nan
14SW4162	20411	1	nan	Negative					No	No	nan	nan
14SW4163	20414	1	nan	Negative					No	No	nan	nan
14SW4164	20413	1	nan	Negative					No	No	nan	nan
14SW4166	20399	1	nan	Negative					No	No	nan	nan
14SW4167	20407	1	nan	Negative					No	No	nan	nan
14SW4168	37338	1	nan	Negative					No	No	nan	nan
14SW4169	20402	1	nan	Negative					No	No	nan	nan
14SW4170	20653	1	nan	Negative					No	No	nan	nan
14SW4171	20651	1	nan	Negative					No	No	nan	nan
14SW4172	20652	1	nan	Negative					No	No	nan	nan
14SW4173	20649	1	nan	Negative					No	No	nan	nan
14SW4174	20650	1	nan	Negative					No	No	nan	nan
14SW4175	20648	1	nan	Negative					No	No	nan	nan
14SW4176	20647	1	nan	Negative					No	No	nan	nan
14SW4177	20673	1	nan	Negative					No	No	nan	nan
14SW4178	20262	1	32.6906	Positive					No	No	nan	nan
14SW4179	37137	1	nan	Negative					No	No	nan	nan
14SW4180	37138	1	nan	Negative					No	No	nan	nan
14SW4181	37136	1	nan	Negative					No	No	nan	nan
14SW4182	37115	1	nan	Negative					No	No	nan	nan
14SW4183	37114	1	nan	Negative					No	No	nan	nan
14SW4184	37358	1	nan	Negative					No	No	nan	nan
14SW4185	37151	1	nan	Negative					No	No	nan	nan
14SW4186	37359	1	nan	Negative					No	No	nan	nan
14SW4187	37102	1	nan	Negative					No	No	nan	nan
14SW4188	37101	1	nan	Negative					No	No	nan	nan
14SW4189	37184	1	nan	Negative					No	No	nan	nan
14SW4190	37185	1	42.4159	Positive					No	No	nan	nan
14SW4191	37209	1	nan	Negative					No	No	nan	nan
14SW4193	37210	1	nan	Negative					No	No	nan	nan
14SW4194	37164	1	nan	Negative					No	No	nan	nan
14SW4195	37328	1	nan	Negative					No	No	nan	nan
14SW4196	37327	1	nan	Negative					No	No	nan	nan
14SW4197	37260	1	nan	Negative					No	No	nan	nan
14SW4198	37216	1	nan	Negative					No	No	nan	nan
14SW4199	37261	1	nan	Negative					No	No	nan	nan
14SW4200	37262	1	nan	Negative					No	No	nan	nan
14SW4201	37119	1	nan	Negative					No	No	nan	nan
14SW4202	37145	1	nan	Negative					No	No	nan	nan
14SW4203	37256	1	nan	Negative					No	No	nan	nan
14SW4204	37258	1	nan	Negative					No	No	nan	nan
14SW4205	37257	1	nan	Negative					No	No	nan	nan
14SW4206	37289	1	nan	Negative					No	No	nan	nan
14SW4207	37287	1	nan	Negative					No	No	nan	nan
14SW4208	37288	1	nan	Negative					No	No	nan	nan
14SW4209	37189	1	nan	Negative					No	No	nan	nan
14SW4210	37190	1	nan	Negative					No	No	nan	nan
14SW4211	20371	1	nan	Negative					No	No	nan	nan
14SW4212	20372	1	nan	Negative					No	No	nan	nan
14SW4213	37144	1	nan	Negative					No	No	nan	nan
14SW4214	37143	1	nan	Negative					No	No	nan	nan
14SW4215	37142	1	nan	Negative					No	No	nan	nan
14SW4216	37150	1	nan	Negative					No	No	nan	nan
14SW4217	37161	1	nan	Negative					No	No	nan	nan
14SW4218	37156	1	nan	Negative					No	No	nan	nan
14SW4219	37157	1	nan	Negative					No	No	nan	nan
14SW4220	37155	1	nan	Negative					No	No	nan	nan
14SW4221	37159	1	37.2477	Positive					No	No	nan	nan
14SW4222	37158	1	34.4564	Positive					No	No	nan	nan
14SW4223	20458	1	nan	Negative					No	No	nan	nan
14SW4224	20457	1	nan	Negative					No	No	nan	nan
14SW4225	20591	1	nan	Negative					No	No	nan	nan
14SW4226	20590	1	nan	Negative					No	No	nan	nan
14SW4227	20454	1	nan	Negative					No	No	nan	nan
14SW4228	20453	1	nan	Negative					No	No	nan	nan
14SW4229	20589	1	nan	Negative					No	No	nan	nan
14SW4230	20456	1	nan	Negative					No	No	nan	nan
14SW4231	20592	1	nan	Negative					No	No	nan	nan
14SW4232	20587	1	nan	Negative					No	No	nan	nan
14SW4233	20607	1	nan	Negative					No	No	nan	nan
14SW4234	20608	1	nan	Negative					No	No	nan	nan
14SW4235	20610	1	nan	Negative					No	No	nan	nan
14SW4236	20606	1	nan	Negative					No	No	nan	nan
14SW4237	20605	1	nan	Negative					No	No	nan	nan
14SW4238	20609	1	nan	Negative					No	No	nan	nan
14SW4239	37336	1	nan	Negative					No	No	nan	nan
14SW4240	37337	1	nan	Negative					No	No	nan	nan
14SW4241	37243	1	nan	Negative					No	No	nan	nan
14SW4242	37242	1	nan	Negative					No	No	nan	nan
14SW4243	37181	1	nan	Negative					No	No	nan	nan
14SW4244	37182	1	nan	Negative					No	No	nan	nan
14SW4245	37183	1	nan	Negative					No	No	nan	nan
14SW4246	37175	1	nan	Negative					No	No	nan	nan
14SW4247	37176	1	nan	Negative					No	No	nan	nan
14SW4248	37211	1	nan	Negative					No	No	nan	nan
14SW4249	37212	1	nan	Negative					No	No	nan	nan
14SW4250	37238	1	nan	Negative					No	No	nan	nan
14SW4251	37239	1	nan	Negative					No	No	nan	nan
14SW4252	37343	1	nan	Negative					No	No	nan	nan
14SW4253	37281	1	nan	Negative					No	No	nan	nan
14SW4254	37280	1	nan	Negative					No	No	nan	nan
14SW4255	37282	1	nan	Negative					No	No	nan	nan
14SW4256	37283	1	nan	Negative					No	No	nan	nan
14SW4257	37307	1	nan	Negative					No	No	nan	nan
14SW4258	37230	1	nan	Negative					No	No	nan	nan
14SW4259	37253	1	nan	Negative					No	No	nan	nan
14SW4260	37267	1	nan	Negative					No	No	nan	nan
14SW4261	37268	1	nan	Negative					No	No	nan	nan
14SW4262	37147	1	nan	Negative					No	No	nan	nan
14SW4263	37148	1	nan	Negative					No	No	nan	nan
14SW4264	37121	1	nan	Negative					No	No	nan	nan
14SW4265	37122	1	nan	Negative					No	No	nan	nan
14SW4267	37299	1	nan	Negative					No	No	nan	nan
14SW4268	37300	1	nan	Negative					No	No	nan	nan
14SW4269	37319	1	nan	Negative					No	No	nan	nan
14SW4270	37317	1	nan	Negative					No	No	nan	nan
14SW4271	37318	1	nan	Negative					No	No	nan	nan
14SW4272	20601	1	nan	Negative					No	No	nan	nan
14SW4273	37105	1	nan	Negative					No	No	nan	nan
14SW4274	37141	1	nan	Negative					No	No	nan	nan
14SW4275	37104	1	nan	Negative					No	No	nan	nan
14SW4276	20599	1	nan	Negative					No	No	nan	nan
14SW4277	20602	1	nan	Negative					No	No	nan	nan
14SW4278	20600	1	nan	Negative					No	No	nan	nan
14SW4279	37148	1	nan	Negative					No	No	nan	nan
14SW4280	37139	1	nan	Negative					No	No	nan	nan
14SW4281	20578	1	nan	Negative					No	No	nan	nan
14SW4282	20579	1	nan	Negative					No	No	nan	nan
14SW4283	37333	1	nan	Negative					No	No	nan	nan
14SW4284	20581	1	nan	Negative					No	No	nan	nan
14SW4285	37331	1	nan	Negative					No	No	nan	nan
14SW4286	20577	1	nan	Negative					No	No	nan	nan
14SW4287	20576	1	nan	Negative					No	No	nan	nan
14SW4288	37177	1	nan	Negative					No	No	nan	nan
14SW4289	37179	1	nan	Negative					No	No	nan	nan
14SW4290	37178	1	nan	Negative					No	No	nan	nan
14SW4291	37251	1	nan	Negative					No	No	nan	nan
14SW4292	37250	1	nan	Negative					No	No	nan	nan
14SW4293	37252	1	nan	Negative					No	No	nan	nan
14SW4294	37263	1	nan	Negative					No	No	nan	nan
14SW4295	37264	1	nan	Negative					No	No	nan	nan
14SW4296	37217	1	nan	Negative					No	No	nan	nan
14SW4297	37186	1	nan	Negative					No	No	nan	nan
14SW4298	37125	1	nan	Negative					No	No	nan	nan
14SW4299	37108	1	nan	Negative					No	No	nan	nan
14SW4300	37109	1	nan	Negative					No	No	nan	nan
14SW4301	37124	1	nan	Negative					No	No	nan	nan
14SW4302	37126	1	38.3552	Positive					No	No	nan	nan
14SW4303	37103	1	nan	Negative					No	No	nan	nan
14SW4304	37322	1	nan	Negative					No	No	nan	nan
14SW4305	37324	1	nan	Negative					No	No	nan	nan
14SW4306	37341	1	nan	Negative					No	No	nan	nan
14SW4307	37340	1	nan	Negative					No	No	nan	nan
14SW4308	37356	1	nan	Negative					No	No	nan	nan
14SW4309	37357	1	nan	Negative					No	No	nan	nan
14SW4310	20511	1	nan	Negative					No	No	nan	nan
14SW4311	20512	1	37.1561	Positive					No	No	nan	nan
14SW4312	20510	1	nan	Negative					No	No	nan	nan
14SW4313	37349	1	nan	Negative					No	No	nan	nan
14SW4314	37363	1	nan	Negative					No	No	nan	nan
14SW4315	37362	1	nan	Negative					No	No	nan	nan
14SW4316	37346	1	nan	Negative					No	No	nan	nan
14SW4317	37348	1	nan	Negative					No	No	nan	nan
14SW4318	37347	1	nan	Negative					No	No	nan	nan
14SW4319	37311	1	nan	Negative					No	No	nan	nan
14SW4320	37312	1	nan	Negative					No	No	nan	nan
14SW4321	37270	1	nan	Negative					No	No	nan	nan
14SW4322	37269	1	nan	Negative					No	No	nan	nan
14SW4323	37334	1	nan	Negative					No	No	nan	nan
14SW4324	37335	1	nan	Negative					No	No	nan	nan
14SW4325	37272	1	nan	Negative					No	No	nan	nan
14SW4326	37208	1	nan	Negative					No	No	nan	nan
14SW4328	37202	1	nan	Negative					No	No	nan	nan
14SW4329	37203	1	nan	Negative					No	No	nan	nan
14SW4330	37233	1	nan	Negative					No	No	nan	nan
14SW4331	37273	1	nan	Negative					No	No	nan	nan
14SW4332	37232	1	nan	Negative					No	No	nan	nan
14SW4333	37305	1	nan	Negative					No	No	nan	nan
14SW4334	37306	1	nan	Negative					No	No	nan	nan
14SW4335	58000	1	nan	Negative					No	No	nan	nan
14SW4336	37136	1	nan	Negative					No	No	nan	nan
14SW4337	37123	1	nan	Negative					No	No	nan	nan
14SW4338	37106	1	nan	Negative					No	No	nan	nan
14SW4339	37107	1	nan	Negative					No	No	nan	nan
14SW4340	20383	1	nan	Negative					No	No	nan	nan
14SW4341	37127	1	nan	Negative					No	No	nan	nan
14SW4342	20384	1	nan	Negative					No	No	nan	nan
14SW4343	20516	1	nan	Negative					No	No	nan	nan
14SW4344	20520	1	nan	Negative					No	No	nan	nan
14SW4345	37249	1	nan	Negative					No	No	nan	nan
14SW4346	37228	1	nan	Negative					No	No	nan	nan
14SW4347	37248	1	nan	Negative					No	No	nan	nan
14SW4348	37227	1	nan	Negative					No	No	nan	nan
14SW4349	37152	1	nan	Negative					No	No	nan	nan
14SW4350	37226	1	nan	Negative					No	No	nan	nan
14SW4351	37154	1	nan	Negative					No	No	nan	nan
14SW4352	37153	1	nan	Negative					No	No	nan	nan
14SW4353	37295	1	nan	Negative					No	No	nan	nan
14SW4354	37294	1	nan	Negative					No	No	nan	nan
14SW4355	37222	1	nan	Negative					No	No	nan	nan
14SW4356	37221	1	nan	Negative					No	No	nan	nan
14SW4357	37234	1	nan	Negative					No	No	nan	nan
14SW4358	37235	1	nan	Negative					No	No	nan	nan
14SW4359	37255	1	nan	Negative					No	No	nan	nan
14SW4360	37254	1	nan	Negative					No	No	nan	nan
14SW4361	37236	1	nan	Negative					No	No	nan	nan
14SW4362	37237	1	nan	Negative					No	No	nan	nan
14SW4363	20382	1	nan	Negative					No	No	nan	nan
14SW4364	20380	1	nan	Negative					No	No	nan	nan
14SW4365	20381	1	nan	Negative					No	No	nan	nan
14SW4366	37274	1	nan	Negative					No	No	nan	nan
14SW4367	37174	1	nan	Negative					No	No	nan	nan
14SW4368	37214	1	nan	Negative					No	No	nan	nan
14SW4369	37244	1	nan	Negative					No	No	nan	nan
14SW4370	37245	1	nan	Negative					No	No	nan	nan
14SW4371	37213	1	nan	Negative					No	No	nan	nan
14SW4372	37173	1	nan	Negative					No	No	nan	nan
14SW4373	37180	1	nan	Negative					No	No	nan	nan
14SW4374	37218	1	nan	Negative					No	No	nan	nan
14SW4375	37163	1	nan	Negative					No	No	nan	nan
14SW4376	37162	1	nan	Negative					No	No	nan	nan
14SW4377	37193	1	nan	Negative					No	No	nan	nan
14SW4378	37194	1	nan	Negative					No	No	nan	nan
14SW4379	37171	1	nan	Negative					No	No	nan	nan
14SW4380	37170	1	nan	Negative					No	No	nan	nan
14SW4381	37165	1	nan	Negative					No	No	nan	nan
14SW4382	37167	1	nan	Negative					No	No	nan	nan
14SW4383	37166	1	nan	Negative					No	No	nan	nan
14SW4384	20514	1	nan	Negative					No	No	nan	nan
14SW4385	20515	1	nan	Negative					No	No	nan	nan
14SW4386	20513	1	nan	Negative					No	No	nan	nan
14SW4387	37191	1	nan	Negative					No	No	nan	nan
14SW4388	37192	1	nan	Negative					No	No	nan	nan
14SW4389	37351	1	nan	Negative					No	No	nan	nan
14SW4390	37350	1	nan	Negative					No	No	nan	nan
14SW4391	37352	1	nan	Negative					No	No	nan	nan
14SW4392	37355	1	nan	Negative					No	No	nan	nan
14SW4393	37354	1	nan	Negative					No	No	nan	nan
14SW4394	37353	1	nan	Negative					No	No	nan	nan
14SW4395	37204	1	nan	Negative					No	No	nan	nan
14SW4396	37205	1	nan	Negative					No	No	nan	nan
14SW4397	37220	1	nan	Negative					No	No	nan	nan
14SW4398	37219	1	nan	Negative					No	No	nan	nan
14SW4399	37172	1	nan	Negative					No	No	nan	nan
14SW4400	37168	1	nan	Negative					No	No	nan	nan
14SW4401	37169	1	nan	Negative					No	No	nan	nan
14SW4402	37188	1	nan	Negative					No	No	nan	nan
14SW4403	37187	1	nan	Negative					No	No	nan	nan
14SW4404	37132	1	37.6183	Positive					No	No	nan	nan
14SW4405	37339	1	nan	Negative					No	No	nan	nan
14SW4406	20437	1	nan	Negative					No	No	nan	nan
14SW4407	20586	1	nan	Negative					No	No	nan	nan
14SW4408	37159	1	nan	Negative					No	No	nan	nan
14SW4409	20365	1	nan	Negative					No	No	nan	nan
14SW4410	37271	1	nan	Negative					No	No	nan	nan
14SW4411	20464	1	nan	Negative					No	No	nan	nan
14SW4412	20361	1	nan	Negative					No	No	nan	nan
14SW4413	20360	1	nan	Negative					No	No	nan	nan
14SW4414	37113	1	nan	Negative					No	No	nan	nan
14SW4415	37129	1	nan	Negative					No	No	nan	nan
14SW4416	37112	1	nan	Negative					No	No	nan	nan
14SW4417	37149	1	nan	Negative					No	No	nan	nan
14SW4418	20445	1	nan	Negative					No	No	nan	nan
14SW4419	37150	1	nan	Negative					No	No	nan	nan
14SW4420	37324	1	nan	Negative					No	No	nan	nan
14SW4421	20444	1	nan	Negative					No	No	nan	nan
14SW4422	37360	1	nan	Negative					No	No	nan	nan
14SW4423	37361	1	nan	Negative					No	No	nan	nan
14SW4424	20565	1	nan	Negative					No	No	nan	nan
14SW4425	20561	1	nan	Negative					No	No	nan	nan
14SW4426	20566	1	nan	Negative					No	No	nan	nan
14SW4427	20563	1	nan	Negative					No	No	nan	nan
14SW4428	20572	1	nan	Negative					No	No	nan	nan
14SW4429	20567	1	nan	Negative					No	No	nan	nan
14SW4430	20570	1	nan	Negative					No	No	nan	nan
14SW4431	20568	1	nan	Negative					No	No	nan	nan
14SW4432	20571	1	nan	Negative					No	No	nan	nan
14SW4433	20527	1	37.2654	Positive					No	No	nan	nan
14SW4434	20525	1	nan	Negative					No	No	nan	nan
14SW4435	20528	1	nan	Negative					No	No	nan	nan
14SW4436	20542	1	nan	Negative					No	No	nan	nan
14SW4437	20549	1	39.0369	Positive					No	No	nan	nan
14SW4438	20537	1	nan	Negative					No	No	nan	nan
14SW4439	20543	1	nan	Negative					No	No	nan	nan
14SW4440	20533	1	nan	Negative					No	No	nan	nan
14SW4441	20532	1	38.0587	Positive					No	No	nan	nan
14SW4442	20539	1	nan	Negative					No	No	nan	nan
14SW4443	37231	1	nan	Negative					No	No	nan	nan
14SW4444	20348	1	nan	Negative					No	No	nan	nan
14SW4445	37206	1	nan	Negative					No	No	nan	nan
14SW4446	37207	1	nan	Negative					No	No	nan	nan
14SW4447	20595	1	nan	Negative					No	No	nan	nan
14SW4448	20594	1	nan	Negative					No	No	nan	nan
14SW4449	37200	1	nan	Negative					No	No	nan	nan
14SW4450	37199	1	nan	Negative					No	No	nan	nan
14SW4451	37201	1	nan	Negative					No	No	nan	nan
14SW4452	37285	1	nan	Negative					No	No	nan	nan
14SW4453	37286	1	nan	Negative					No	No	nan	nan
14SW4454	20387	1	nan	Negative					No	No	nan	nan
14SW4455	1-5	1	nan	Negative					No	No	nan	nan
14SW4456	20392	1	nan	Negative					No	No	nan	nan
14SW4457	20397	1	nan	Negative					No	No	nan	nan
14SW4458	20388	1	nan	Negative					No	No	nan	nan
14SW4459	20396	1	nan	Negative					No	No	nan	nan
14SW4460	20395	1	nan	Negative					No	No	nan	nan
14SW4461	20630	1	33.5311	Positive					No	No	nan	nan
14SW4462	20393	1	nan	Negative					No	No	nan	nan
14SW4463	20629	1	nan	Negative					No	No	nan	nan
14SW4464	37365	1	35.0848	Positive					No	No	nan	nan
14SW4465	37326	1	nan	Negative					No	No	nan	nan
14SW4466	20645	1	31.7909	Positive					No	No	nan	nan
14SW4467	20643	1	nan	Negative					No	No	nan	nan
14SW4468	20614	1	38.4563	Positive					No	No	nan	nan
14SW4469	20627	1	nan	Negative					No	No	nan	nan
14SW4470	20625	1	nan	Negative					No	No	nan	nan
14SW4471	20641	1	nan	Negative					No	No	nan	nan
14SW4472	20628	1	nan	Negative					No	No	nan	nan
14SW4473	37329	1	nan	Negative					No	No	nan	nan
14SW4474	37330	1	nan	Negative					No	No	nan	nan
14SW4475	37344	1	nan	Negative					No	No	nan	nan
14SW4476	20615	1	38.0541	Positive					No	No	nan	nan
14SW4477	20617	1	38.7323	Positive					No	No	nan	nan
14SW4478	20632	1	nan	Negative					No	No	nan	nan
14SW4479	37364	1	39.6511	Positive					No	No	nan	nan
14SW4480	37345	1	30.5642	Positive					Yes	No	3030938343_ZZYV8XJ0_v1_S82	nan
14SW4481	20644	1	20.1423	Positive		Positive		Positive	Yes	Yes	3030937906_ZZYV8X6V_v1_S46	3030937906_ZZYV1QKJ_v2_S61
14SW4482	37279	1	19.3886	Positive		Positive		Positive	Yes	Yes	3030937887_ZZYV8X6C_v1_S194	3030937887_ZZYV1QK2_v2_S73
14SW4483	37120	1	nan	Negative					No	No	nan	nan
14SW4484	37131	1	nan	Negative					No	No	nan	nan
14SW4485	37130	1	nan	Negative					No	No	nan	nan
14SW4486	20351	1	nan	Negative					No	No	nan	nan
14SW4487	20694	1	nan	Negative					No	No	nan	nan
14SW4488	20350	1	nan	Negative					No	No	nan	nan
14SW4489	20352	1	nan	Negative					No	No	nan	nan
14SW4491	37339	2	nan	Negative					No	No	nan	nan
14SW4492	20437	2	nan	Negative					No	No	nan	nan
14SW4493	20361	2	nan	Negative					No	No	nan	nan
14SW4494	37159	2	nan	Negative					No	No	nan	nan
14SW4495	37271	2	nan	Negative					No	No	nan	nan
14SW4496	20365	2	nan	Negative					No	No	nan	nan
14SW4497	20464	2	nan	Negative					No	No	nan	nan
14SW4498	20360	2	nan	Negative					No	No	nan	nan
14SW4499	20586	2	nan	Negative					No	No	nan	nan
14SW4500	37113	2	nan	Negative					No	No	nan	nan
14SW4501	37129	2	nan	Negative					No	No	nan	nan
14SW4502	37112	2	nan	Negative					No	No	nan	nan
14SW4503	37149	2	nan	Negative					No	No	nan	nan
14SW4504	37150	2	nan	Negative					No	No	nan	nan
14SW4505	20445	2	nan	Negative					No	No	nan	nan
14SW4506	20444	2	nan	Negative					No	No	nan	nan
14SW4507	37342	2	37.1561	Positive					No	No	nan	nan
14SW4508	37361	2	28.6021	Positive					Yes	No	3030938257_ZZYV8XGM_v1_S182	nan
14SW4509	37360	2	nan	Negative					No	No	nan	nan
14SW4510	20565	2	nan	Negative					No	No	nan	nan
14SW4511	20561	2	38.7655	Positive					No	No	nan	nan
14SW4512	37219	2	nan	Negative					No	No	nan	nan
14SW4513	37220	2	nan	Negative					No	No	nan	nan
14SW4514	37191	2	nan	Negative					No	No	nan	nan
14SW4515	37132	2	32.0093	Positive					No	No	nan	nan
14SW4516	37192	2	nan	Negative					No	No	nan	nan
14SW4517	20563	2	37.275	Positive					No	No	nan	nan
14SW4518	20566	2	nan	Negative					No	No	nan	nan
14SW4519	20567	2	nan	Negative					No	No	nan	nan
14SW4520	20572	2	nan	Negative					No	No	nan	nan
14SW4521	20568	2	nan	Negative					No	No	nan	nan
14SW4522	20570	2	nan	Negative					No	No	nan	nan
14SW4523	20571	2	nan	Negative					No	No	nan	nan
14SW4524	1-5	2	nan	Negative					No	No	nan	nan
14SW4525	37133	2	nan	Negative					No	No	nan	nan
14SW4526	37286	2	nan	Negative					No	No	nan	nan
14SW4527	37285	2	nan	Negative					No	No	nan	nan
14SW4528	37201	2	nan	Negative					No	No	nan	nan
14SW4529	37199	2	39.1068	Positive					No	No	nan	nan
14SW4530	37200	2	nan	Negative					No	No	nan	nan
14SW4531	20595	2	nan	Negative					No	No	nan	nan
14SW4532	20594	2	nan	Negative					No	No	nan	nan
14SW4533	37206	2	nan	Negative					No	No	nan	nan
14SW4534	37207	2	31.8392	Positive					No	No	nan	nan
14SW4535	37231	2	nan	Negative					No	No	nan	nan
14SW4536	20348	2	nan	Negative					No	No	nan	nan
14SW4537	20533	2	nan	Negative					No	No	nan	nan
14SW4538	20532	2	nan	Negative					No	No	nan	nan
14SW4539	20539	2	nan	Negative					No	No	nan	nan
14SW4540	20543	2	nan	Negative					No	No	nan	nan
14SW4541	20537	2	nan	Negative					No	No	nan	nan
14SW4542	20549	2	nan	Negative					No	No	nan	nan
14SW4543	20542	2	nan	Negative					No	No	nan	nan
14SW4544	20528	2	nan	Negative					No	No	nan	nan
14SW4545	20527	2	nan	Negative					No	No	nan	nan
14SW4546	20525	2	nan	Negative					No	No	nan	nan
14SW4547	20397	2	nan	Negative					No	No	nan	nan
14SW4548	20392	2	nan	Negative					No	No	nan	nan
14SW4549	20387	2	nan	Negative					No	No	nan	nan
14SW4550	20388	2	nan	Negative					No	No	nan	nan
14SW4551	20395	2	nan	Negative					No	No	nan	nan
14SW4552	20396	2	nan	Negative					No	No	nan	nan
14SW4553	20393	2	nan	Negative					No	No	nan	nan
14SW4554	20630	2	33.8867	Positive					No	No	nan	nan
14SW4555	20629	2	38.6849	Positive					No	No	nan	nan
14SW4556	37365	2	25.7261	Positive					Yes	No	3030938123_ZZYV8XCW_v1_S282	nan
14SW4557	37326	2	nan	Negative					No	No	nan	nan
14SW4558	20645	2	32.1092	Positive					No	No	nan	nan
14SW4559	20614	2	nan	Negative					No	No	nan	nan
14SW4560	20643	2	nan	Negative					No	No	nan	nan
14SW4561	20628	2	nan	Negative					No	No	nan	nan
14SW4562	20627	2	nan	Negative					No	No	nan	nan
14SW4563	20641	2	nan	Negative					No	No	nan	nan
14SW4564	20625	2	nan	Negative					No	No	nan	nan
14SW4566	37330	2	32.0202	Positive					No	No	nan	nan
14SW4567	37329	2	nan	Negative					No	No	nan	nan
14SW4568	20615	2	31.3921	Positive					No	No	nan	nan
14SW4569	37344	2	24.8879	Positive		Positive		Positive	Yes	No	3030938091_ZZYV8WJW_v1_S110	nan
14SW4570	20617	2	28.7935	Positive					Yes	Yes	3030938266_ZZYV8WOR_v1_S342	3030938266_ZZYV1QSN_v2_S85
14SW4571	20632	2	33.2879	Positive					No	No	nan	nan
14SW4572	37364	2	26.7086	Positive					Yes	Yes	3030938166_ZZYV8WLZ_v1_S62	3030938166_ZZYV1QQK_v2_S2
14SW4573	20644	2	21.3908	Positive		Positive		Positive	Yes	No	3030937934_ZZYV8WFJ_v1_S210	nan
14SW4574	37345	2	38.9197	Positive					No	No	nan	nan
14SW4575	37279	2	18.9446	Positive		Positive		Positive	Yes	No	3030937882_ZZYV8WE3_v1_S310	nan
14SW4576	37120	2	nan	Negative					No	No	nan	nan
14SW4577	37131	2	nan	Negative					No	No	nan	nan
14SW4578	37130	2	nan	Negative					No	No	nan	nan
14SW4579	20351	2	nan	Negative					No	No	nan	nan
14SW4580	20694	2	nan	Negative					No	No	nan	nan
14SW4581	20352	2	32.5875	Positive					No	No	nan	nan
14SW4582	20350	2	nan	Negative					No	No	nan	nan
14SW4583	20499	2	24.2159	Positive					Yes	Yes	3030938062_ZZYV8WJ3_v1_S94	3030938062_ZZYV1QO7_v2_S29
14SW4584	51809	2	nan	Negative					No	No	nan	nan
14SW4585	51808	2	nan	Negative					No	No	nan	nan
14SW4586	20500	2	nan	Negative					No	No	nan	nan
14SW4587	20501	2	nan	Negative					No	No	nan	nan
14SW4588	20496	2	nan	Negative					No	No	nan	nan
14SW4589	20498	2	nan	Negative					No	No	nan	nan
14SW4590	20505	2	nan	Negative					No	No	nan	nan
14SW4591	20507	2	37.5478	Positive					No	No	nan	nan
14SW4592	20506	2	31.7558	Positive					No	No	nan	nan
14SW4593	20422	2	22.1074	Positive	Positive		Positive		Yes	Yes	3030937962_ZZYV8WGB_v1_S330	3030937962_ZZYV1QLV_v2_S1
14SW4594	20429	2	24.3699	Positive					Yes	Yes	3030938068_ZZYV8WJ9_v1_S356	3030938068_ZZYV1QOA_v2_S38
14SW4595	20426	2	25.9104	Positive					Yes	Yes	3030938136_ZZYV8WL5_v1_S230	3030938136_ZZYV1QPT_v2_S50
14SW4596	20423	2	26.3248	Positive					Yes	No	3030938153_ZZYV8WLM_v1_S130	nan
14SW4597	20430	2	25.0674	Positive	Positive		Positive		Yes	Yes	3030938103_ZZYV8WK8_v1_S242	3030938103_ZZYV1QP1_v2_S62
14SW4598	20424	2	33.4262	Positive					No	No	nan	nan
14SW4599	20428	2	40.724	Positive					No	No	nan	nan
14SW4600	20425	2	34.3494	Positive					No	No	nan	nan
14SW4601	20419	2	nan	Negative					No	No	nan	nan
14SW4602	20420	2	nan	Negative					No	No	nan	nan
14SW4603	20421	2	nan	Negative					No	No	nan	nan
14SW4604	37316	2	nan	Negative					No	No	nan	nan
14SW4605	37313	2	nan	Negative					No	No	nan	nan
14SW4606	37315	2	nan	Negative					No	No	nan	nan
14SW4607	37314	2	nan	Negative					No	No	nan	nan
14SW4608	37196	2	nan	Negative					No	No	nan	nan
14SW4609	37195	2	nan	Negative					No	No	nan	nan
14SW4610	37198	2	nan	Negative					No	No	nan	nan
14SW4611	37197	2	nan	Negative					No	No	nan	nan
14SW4612	20431	2	nan	Negative					No	No	nan	nan
14SW4613	20436	2	nan	Negative					No	No	nan	nan
14SW4614	37128	2	nan	Negative					No	No	nan	nan
14SW4615	37215	2	nan	Negative					No	No	nan	nan
14SW4616	37163	2	nan	Negative					No	No	nan	nan
14SW4617	37162	2	nan	Negative					No	No	nan	nan
14SW4618	37193	2	nan	Negative					No	No	nan	nan
14SW4619	37194	2	nan	Negative					No	No	nan	nan
14SW4620	37171	2	nan	Negative					No	No	nan	nan
14SW4621	37170	2	28.4672	Positive					Yes	Yes	3030938248_ZZYV8WO9_v1_S31	3030938248_ZZYV1QSC_v2_S54
14SW4622	37165	2	42.8612	Positive					No	No	nan	nan
14SW4623	37167	2	nan	Negative					No	No	nan	nan
14SW4624	37166	2	29.05	Positive					Yes	No	3030938279_ZZYV8WP4_v1_S13	nan
14SW4625	37352	2	nan	Negative					No	No	nan	nan
14SW4626	20515	2	nan	Negative					No	No	nan	nan
14SW4627	20513	2	nan	Negative					No	No	nan	nan
14SW4628	20514	2	nan	Negative					No	No	nan	nan
14SW4629	37351	2	nan	Negative					No	No	nan	nan
14SW4630	37350	2	nan	Negative					No	No	nan	nan
14SW4631	37354	2	nan	Negative					No	No	nan	nan
14SW4632	37355	2	26.4706	Positive					Yes	Yes	3030938157_ZZYV8WLQ_v1_S258	3030938157_ZZYV1QQC_v2_S74
14SW4633	37353	2	nan	Negative					No	No	nan	nan
14SW4634	37204	2	31.2097	Positive					No	No	nan	nan
14SW4635	37205	2	39.4104	Positive					No	No	nan	nan
14SW4636	37168	2	nan	Negative					No	No	nan	nan
14SW4637	37172	2	nan	Negative					No	No	nan	nan
14SW4638	37169	2	nan	Negative					No	No	nan	nan
14SW4639	37188	2	nan	Negative					No	No	nan	nan
14SW4640	37187	2	36.4861	Positive					No	No	nan	nan
14SW4641	20435	2	nan	Negative					No	No	nan	nan
14SW4642	37241	2	nan	Negative					No	No	nan	nan
14SW4643	37240	2	nan	Negative					No	No	nan	nan
14SW4644	37293	2	nan	Negative					No	No	nan	nan
14SW4645	37292	2	nan	Negative					No	No	nan	nan
14SW4646	37291	2	nan	Negative					No	No	nan	nan
14SW4647	37290	2	nan	Negative					No	No	nan	nan
14SW4648	37135	2	nan	Negative					No	No	nan	nan
14SW4649	37134	2	nan	Negative					No	No	nan	nan
14SW4650	37277	2	nan	Negative					No	No	nan	nan
14SW4651	37276	2	nan	Negative					No	No	nan	nan
14SW4652	37246	2	nan	Negative					No	No	nan	nan
14SW4653	37247	2	nan	Negative					No	No	nan	nan
14SW4654	37309	2	nan	Negative					No	No	nan	nan
14SW4655	37310	2	nan	Negative					No	No	nan	nan
14SW4656	20367	2	36.9389	Positive					No	No	nan	nan
14SW4657	20366	2	nan	Negative					No	No	nan	nan
14SW4658	20379	2	nan	Negative					No	No	nan	nan
14SW4659	20368	2	nan	Negative					No	No	nan	nan
14SW4660	20674	2	nan	Negative					No	No	nan	nan
14SW4661	20655	2	nan	Negative					No	No	nan	nan
14SW4662	20657	2	nan	Negative					No	No	nan	nan
14SW4663	20664	2	33.8899	Positive					No	No	nan	nan
14SW4664	20656	2	34.4535	Positive					No	No	nan	nan
14SW4665	37278	2	nan	Negative					No	No	nan	nan
14SW4666	20681	2	nan	Negative					No	No	nan	nan
14SW4667	37117	2	nan	Negative					No	No	nan	nan
14SW4668	37116	2	nan	Negative					No	No	nan	nan
14SW4669	37118	2	nan	Negative					No	No	nan	nan
14SW4670	20403	2	nan	Negative					No	No	nan	nan
14SW4671	20401	2	36.3072	Positive					No	No	nan	nan
14SW4672	20471	2	nan	Negative					No	No	nan	nan
14SW4673	20489	2	nan	Negative					No	No	nan	nan
14SW4674	20473	2	nan	Negative					No	No	nan	nan
14SW4675	20494	2	nan	Negative					No	No	nan	nan
14SW4676	20469	2	nan	Negative					No	No	nan	nan
14SW4677	20491	2	nan	Negative					No	No	nan	nan
14SW4678	37266	2	nan	Negative					No	No	nan	nan
14SW4679	37265	2	nan	Negative					No	No	nan	nan
14SW4680	20466	2	nan	Negative					No	No	nan	nan
14SW4681	20467	2	nan	Negative					No	No	nan	nan
14SW4682	20474	2	31.5186	Positive					No	No	nan	nan
14SW4683	37111	2	nan	Negative					No	No	nan	nan
14SW4684	37110	2	nan	Negative					No	No	nan	nan
14SW4685	37323	2	nan	Negative					No	No	nan	nan
14SW4686	37325	2	nan	Negative					No	No	nan	nan
14SW4687	37301	2	nan	Negative					No	No	nan	nan
14SW4688	37308	2	nan	Negative					No	No	nan	nan
14SW4689	37224	2	nan	Negative					No	No	nan	nan
14SW4690	37223	2	nan	Negative					No	No	nan	nan
14SW4691	37225	2	nan	Negative					No	No	nan	nan
14SW4692	37302	2	nan	Negative					No	No	nan	nan
14SW4693	37303	2	nan	Negative					No	No	nan	nan
14SW4694	37304	2	nan	Negative					No	No	nan	nan
14SW4695	37284	2	nan	Negative					No	No	nan	nan
14SW4696	37229	2	nan	Negative					No	No	nan	nan
14SW4697	37298	2	nan	Negative					No	No	nan	nan
14SW4698	37296	2	nan	Negative					No	No	nan	nan
14SW4699	37321	2	nan	Negative					No	No	nan	nan
14SW4700	37297	2	nan	Negative					No	No	nan	nan
14SW4701	37320	2	nan	Negative					No	No	nan	nan
14SW4702	20412	2	nan	Negative					No	No	nan	nan
14SW4703	20411	2	nan	Negative					No	No	nan	nan
14SW4704	20414	2	nan	Negative					No	No	nan	nan
14SW4705	20413	2	nan	Negative					No	No	nan	nan
14SW4707	20399	2	nan	Negative					No	No	nan	nan
14SW4708	20407	2	nan	Negative					No	No	nan	nan
14SW4709	20402	2	nan	Negative					No	No	nan	nan
14SW4710	37338	2	nan	Negative					No	No	nan	nan
14SW4711	20651	2	nan	Negative					No	No	nan	nan
14SW4712	20652	2	nan	Negative					No	No	nan	nan
14SW4713	20653	2	nan	Negative					No	No	nan	nan
14SW4714	20649	2	nan	Negative					No	No	nan	nan
14SW4715	20650	2	nan	Negative					No	No	nan	nan
14SW4816	20647	2	nan	Negative					No	No	nan	nan
14SW4817	20648	2	nan	Negative					No	No	nan	nan
14SW4818	20673	2	nan	Negative					No	No	nan	nan
14SW4819	20262	2	nan	Negative					No	No	nan	nan
14SW4820	37138	2	nan	Negative					No	No	nan	nan
14SW4821	37136	2	nan	Negative					No	No	nan	nan
14SW4822	37137	2	nan	Negative					No	No	nan	nan
14SW4823	37114	2	nan	Negative					No	No	nan	nan
14SW4824	37115	2	nan	Negative					No	No	nan	nan
14SW4825	37358	2	nan	Negative					No	No	nan	nan
14SW4826	37359	2	nan	Negative					No	No	nan	nan
14SW4827	37151	2	nan	Negative					No	No	nan	nan
14SW4828	37102	2	nan	Negative					No	No	nan	nan
14SW4829	37101	2	nan	Negative					No	No	nan	nan
14SW4830	37185	2	nan	Negative					No	No	nan	nan
14SW4831	37184	2	nan	Negative					No	No	nan	nan
14SW4832	37209	2	nan	Negative					No	No	nan	nan
14SW4833	37210	2	nan	Negative					No	No	nan	nan
14SW4834	37164	2	nan	Negative					No	No	nan	nan
14SW4835	37327	2	nan	Negative					No	No	nan	nan
14SW4836	37328	2	nan	Negative					No	No	nan	nan
14SW4837	37260	2	nan	Negative					No	No	nan	nan
14SW4838	37216	2	nan	Negative					No	No	nan	nan
14SW4839	37262	2	nan	Negative					No	No	nan	nan
14SW4840	37261	2	nan	Negative					No	No	nan	nan
14SW4841	37145	2	nan	Negative					No	No	nan	nan
14SW4842	37119	2	nan	Negative					No	No	nan	nan
14SW4843	37256	2	nan	Negative					No	No	nan	nan
14SW4844	37257	2	nan	Negative					No	No	nan	nan
14SW4845	37258	2	nan	Negative					No	No	nan	nan
14SW4846	37288	2	nan	Negative					No	No	nan	nan
14SW4847	37287	2	nan	Negative					No	No	nan	nan
14SW4848	37289	2	nan	Negative					No	No	nan	nan
14SW4849	37189	2	nan	Negative					No	No	nan	nan
14SW4850	37190	2	nan	Negative					No	No	nan	nan
14SW4851	20372	2	nan	Negative					No	No	nan	nan
14SW4852	20371	2	nan	Negative					No	No	nan	nan
14SW4853	37142	2	nan	Negative					No	No	nan	nan
14SW4854	37143	2	nan	Negative					No	No	nan	nan
14SW4855	37144	2	nan	Negative					No	No	nan	nan
14SW4856	37161	2	nan	Negative					No	No	nan	nan
14SW4857	37160	2	nan	Negative					No	No	nan	nan
14SW4858	37157	2	nan	Negative					No	No	nan	nan
14SW4859	37156	2	nan	Negative					No	No	nan	nan
14SW4860	37155	2	nan	Negative					No	No	nan	nan
14SW4861	37159	2	25.8225	Positive	Positive		Positive		Yes	Yes	3030938129_ZZYV8WKY_v1_S374	3030938129_ZZYV1QPM_v2_S86
14SW4862	37158	2	20.9184	Positive	Positive		Positive		Yes	Yes	3030937923_ZZYV8WF8_v1_S158	3030937923_ZZYV1QKZ_v2_S3
14SW4863	20457	2	nan	Negative					No	No	nan	nan
14SW4864	20458	2	nan	Negative					No	No	nan	nan
14SW4865	20590	2	nan	Negative					No	No	nan	nan
14SW4866	20591	2	nan	Negative					No	No	nan	nan
14SW4867	20453	2	nan	Negative					No	No	nan	nan
14SW4868	20589	2	nan	Negative					No	No	nan	nan
14SW4869	20454	2	nan	Negative					No	No	nan	nan
14SW4870	20592	2	33.1992	Positive					No	No	nan	nan
14SW4871	20456	2	nan	Negative					No	No	nan	nan
14SW4872	20587	2	nan	Negative					No	No	nan	nan
14SW4873	20610	2	nan	Negative					No	No	nan	nan
14SW4874	20607	2	nan	Negative					No	No	nan	nan
14SW4875	20608	2	nan	Negative					No	No	nan	nan
14SW4876	20606	2	33.4363	Positive					No	No	nan	nan
14SW4877	20605	2	38.7664	Positive					No	No	nan	nan
14SW4878	20609	2	22.7218	Positive		Positive		Positive	Yes	Yes	3030937995_ZZYV8WH8_v1_S290	3030937995_ZZYV1QMN_v2_S15
14SW4879	37337	2	nan	Negative					No	No	nan	nan
14SW4880	37336	2	nan	Negative					No	No	nan	nan
14SW4881	37242	2	nan	Negative					No	No	nan	nan
14SW4882	37243	2	nan	Negative					No	No	nan	nan
14SW4883	37181	2	nan	Negative					No	No	nan	nan
14SW4884	37183	2	30.234	Positive					Yes	No	3030938325_ZZYV8WQE_v1_S78	nan
14SW4885	37182	2	37.0629	Positive					No	No	nan	nan
14SW4886	37175	2	nan	Negative					No	No	nan	nan
14SW4887	37176	2	41.7241	Positive					No	No	nan	nan
14SW4888	37211	2	nan	Negative					No	No	nan	nan
14SW4889	37212	2	nan	Negative					No	No	nan	nan
14SW4890	37239	2	nan	Negative					No	No	nan	nan
14SW4891	37238	2	nan	Negative					No	No	nan	nan
14SW4892	37343	2	nan	Negative					No	No	nan	nan
14SW4893	37281	2	nan	Negative					No	No	nan	nan
14SW4894	37280	2	nan	Negative					No	No	nan	nan
14SW4895	37282	2	nan	Negative					No	No	nan	nan
14SW4896	37283	2	nan	Negative					No	No	nan	nan
14SW4897	37307	2	nan	Negative					No	No	nan	nan
14SW4898	37230	2	nan	Negative					No	No	nan	nan
14SW4899	37253	2	nan	Negative					No	No	nan	nan
14SW4900	37268	2	nan	Negative					No	No	nan	nan
14SW4901	37267	2	nan	Negative					No	No	nan	nan
14SW4902	37148	2	nan	Negative					No	No	nan	nan
14SW4903	37147	2	nan	Negative					No	No	nan	nan
14SW4904	37121	2	nan	Negative					No	No	nan	nan
14SW4905	37122	2	nan	Negative					No	No	nan	nan
14SW4906	37300	2	nan	Negative					No	No	nan	nan
14SW4907	37299	2	nan	Negative					No	No	nan	nan
14SW4908	37318	2	nan	Negative					No	No	nan	nan
14SW4909	37319	2	nan	Negative					No	No	nan	nan
14SW4910	37317	2	33.2931	Positive					No	No	nan	nan
14SW4911	20601	2	nan	Negative					No	No	nan	nan
14SW4912	37105	2	nan	Negative					No	No	nan	nan
14SW4913	37104	2	41.0526	Positive					No	No	nan	nan
14SW4914	37141	2	nan	Negative					No	No	nan	nan
14SW4915	20602	2	nan	Negative					No	No	nan	nan
14SW4916	20600	2	nan	Negative					No	No	nan	nan
14SW4917	20599	2	nan	Negative					No	No	nan	nan
14SW4918	37139	2	nan	Negative					No	No	nan	nan
14SW4919	37148	2	nan	Negative					No	No	nan	nan
14SW4920	20579	2	22.9333	Positive		Positive		Positive	Yes	Yes	3030938009_ZZYV8WHM_v1_S142	3030938009_ZZYV1QMX_v2_S27
14SW4921	20578	2	22.0737	Positive		Positive		Positive	Yes	Yes	3030937960_ZZYV8WG9_v1_S58	3030937960_ZZYV1QLT_v2_S39
14SW4922	37331	2	nan	Negative					No	No	nan	nan
14SW4923	37333	2	nan	Negative					No	No	nan	nan
14SW4924	20581	2	nan	Negative					No	No	nan	nan
14SW4926	20576	2	nan	Negative					No	No	nan	nan
14SW4927	20577	2	nan	Negative					No	No	nan	nan
14SW4928	37179	2	nan	Negative					No	No	nan	nan
14SW4929	37177	2	nan	Negative					No	No	nan	nan
14SW4930	37178	2	nan	Negative					No	No	nan	nan
14SW4931	37251	2	nan	Negative					No	No	nan	nan
14SW4932	37250	2	nan	Negative					No	No	nan	nan
14SW4933	37252	2	nan	Negative					No	No	nan	nan
14SW4934	37264	2	nan	Negative					No	No	nan	nan
14SW4935	37263	2	nan	Negative					No	No	nan	nan
14SW4936	37217	2	nan	Negative					No	No	nan	nan
14SW4937	37186	2	nan	Negative					No	No	nan	nan
14SW4938	37108	2	nan	Negative					No	No	nan	nan
14SW4939	37125	2	nan	Negative					No	No	nan	nan
14SW4940	37109	2	nan	Negative					No	No	nan	nan
14SW4941	37103	2	nan	Negative					No	No	nan	nan
14SW4942	37126	2	nan	Negative					No	No	nan	nan
14SW4943	37124	2	nan	Negative					No	No	nan	nan
14SW4944	37324	2	nan	Negative					No	No	nan	nan
14SW4945	37322	2	40.8861	Positive					No	No	nan	nan
14SW4946	37340	2	nan	Negative					No	No	nan	nan
14SW4947	37341	2	nan	Negative					No	No	nan	nan
14SW4948	37357	2	31.976	Positive					No	No	nan	nan
14SW4949	37356	2	36.1391	Positive					No	No	nan	nan
14SW4950	20511	2	nan	Negative					No	No	nan	nan
14SW4951	20510	2	nan	Negative					No	No	nan	nan
14SW4952	20512	2	nan	Negative					No	No	nan	nan
14SW4953	37349	2	28.4085	Positive					Yes	Yes	3030938242_ZZYV8WO3_v1_S278	3030938242_ZZYV1QS6_v2_S51
14SW4954	37362	2	33.2841	Positive					No	No	nan	nan
14SW4955	37363	2	nan	Negative					No	No	nan	nan
14SW4956	37347	2	nan	Negative					No	No	nan	nan
14SW4957A	37346	2	nan	Negative					No	No	nan	nan
14SW4957B	37311	2	nan	Negative					No	No	nan	nan
14SW4958	37348	2	nan	Negative					No	No	nan	nan
14SW4959	37312	2	nan	Negative					No	No	nan	nan
14SW4960	37269	2	nan	Negative					No	No	nan	nan
14SW4961	37270	2	nan	Negative					No	No	nan	nan
14SW4962	37335	2	nan	Negative					No	No	nan	nan
14SW4963	37334	2	nan	Negative					No	No	nan	nan
14SW4964	37332	2	nan	Negative					No	No	nan	nan
14SW4965	37208	2	nan	Negative					No	No	nan	nan
14SW4966	37249	2	nan	Negative					No	No	nan	nan
14SW4967	37203	2	nan	Negative					No	No	nan	nan
14SW4968	37233	2	nan	Negative					No	No	nan	nan
14SW4969	37202	2	nan	Negative					No	No	nan	nan
14SW4970	37273	2	nan	Negative					No	No	nan	nan
14SW4971	37232	2	nan	Negative					No	No	nan	nan
14SW4972	37272	2	nan	Negative					No	No	nan	nan
14SW4973	58000	2	nan	Negative					No	No	nan	nan
14SW4974	37305	2	nan	Negative					No	No	nan	nan
14SW4975	37306	2	nan	Negative					No	No	nan	nan
14SW4976	37123	2	nan	Negative					No	No	nan	nan
14SW4977	37146	2	nan	Negative					No	No	nan	nan
14SW4978	37107	2	nan	Negative					No	No	nan	nan
14SW4979	37106	2	nan	Negative					No	No	nan	nan
14SW4980	20384	2	nan	Negative					No	No	nan	nan
14SW4981	20383	2	nan	Negative					No	No	nan	nan
14SW4982	37127	2	32.6215	Positive					No	No	nan	nan
14SW4983	20516	2	nan	Negative					No	No	nan	nan
14SW4984	20520	2	nan	Negative					No	No	nan	nan
14SW4985	37228	2	nan	Negative					No	No	nan	nan
14SW4986	37248	2	nan	Negative					No	No	nan	nan
14SW4987	37227	2	nan	Negative					No	No	nan	nan
14SW4988	37226	2	nan	Negative					No	No	nan	nan
14SW4989	37153	2	nan	Negative					No	No	nan	nan
14SW4990	37154	2	nan	Negative					No	No	nan	nan
14SW4991	37152	2	nan	Negative					No	No	nan	nan
14SW4992	37294	2	nan	Negative					No	No	nan	nan
14SW4993	37295	2	nan	Negative					No	No	nan	nan
14SW4994	37222	2	nan	Negative					No	No	nan	nan
14SW4995	37221	2	nan	Negative					No	No	nan	nan
14SW4996	37234	2	nan	Negative					No	No	nan	nan
14SW4997	37235	2	nan	Negative					No	No	nan	nan
14SW4998	37255	2	nan	Negative					No	No	nan	nan
14SW4999	37254	2	nan	Negative					No	No	nan	nan
14SW5000	37237	2	36.8008	Positive					No	No	nan	nan
14SW5001	37236	2	nan	Negative					No	No	nan	nan
14SW5002	20381	2	nan	Negative					No	No	nan	nan
14SW5003	20380	2	nan	Negative					No	No	nan	nan
14SW5004	20382	2	nan	Negative					No	No	nan	nan
14SW5005	37274	2	nan	Negative					No	No	nan	nan
14SW5006	37174	2	nan	Negative					No	No	nan	nan
14SW5007	37214	2	nan	Negative					No	No	nan	nan
14SW5008	37173	2	nan	Negative					No	No	nan	nan
14SW5009	37213	2	nan	Negative					No	No	nan	nan
14SW5010	37244	2	42.5677	Positive					No	No	nan	nan
14SW5011	37245	2	nan	Negative					No	No	nan	nan
14SW5012	37218	2	nan	Negative					No	No	nan	nan
14SW5013	37180	2	nan	Negative					No	No	nan	nan
14SW5016	37329	3	33.8829	Positive					No	No	nan	nan
14SW5017	37330	3	29.518	Positive		Positive		Positive	Yes	Yes	3030938301_ZZYV8WPQ_v1_S178	3030938301_ZZYV1QTA_v2_S63
14SW5019	20617	3	27.5209	Positive		Positive		Positive	Yes	No	3030938201_ZZYV8WMY_v1_S338	nan
14SW5020	37344	3	23.184	Positive		Positive		Positive	Yes	Yes	3030938021_ZZYV8WHY_v1_S370	3030938021_ZZYV1QN6_v2_S67
14SW5021	20615	3	31.3344	Positive					No	No	nan	nan
14SW5022	37364	3	30.1604	Positive		Positive		Positive	Yes	No	3030938322_ZZYV8WQB_v1_S27	nan
14SW5023	20632	3	25.9657	Positive		Positive		Positive	Yes	Yes	3030938138_ZZYV8WL7_v1_S74	3030938138_ZZYV1QPV_v2_S80
14SW5024	20644	3	29.0542	Positive		Positive		Positive	Yes	No	3030938280_ZZYV8WP5_v1_S126	nan
14SW5025	37345	3	26.22	Positive					Yes	Yes	3030938149_ZZYV8WLI_v1_S206	3030938149_ZZYV1QQ5_v2_S75
14SW5026	37279	3	24.4563	Positive		Positive		Positive	Yes	No	3030938071_ZZYV8WJC_v1_S274	nan
14SW5027	37120	3	nan	Negative					No	No	nan	nan
14SW5028	37131	3	nan	Negative					No	No	nan	nan
14SW5029	37130	3	nan	Negative					No	No	nan	nan
14SW5030	20351	3	nan	Negative					No	No	nan	nan
14SW5031	20694	3	nan	Negative					No	No	nan	nan
14SW5032	20350	3	nan	Negative					No	No	nan	nan
14SW5033	20352	3	21.241	Positive		Positive		Positive	Yes	Yes	3030937929_ZZYV8WFE_v1_S286	3030937929_ZZYV1QL4_v2_S87
14SW5034	20392	3	nan	Negative					No	No	nan	nan
14SW5035	20397	3	43.0305	Positive					No	No	nan	nan
14SW5036	20387	3	31.9442	Positive					No	No	nan	nan
14SW5037	20388	3	nan	Negative					No	No	nan	nan
14SW5038	20395	3	27.507	Positive		Positive		Positive	Yes	Yes	3030938200_ZZYV8WMX_v1_S106	3030938200_ZZYV1QRC_v2_S4
14SW5039	20396	3	nan	Negative					No	No	nan	nan
14SW5040	20393	3	nan	Negative					No	No	nan	nan
14SW5041	37207	3	nan	Negative					No	No	nan	nan
14SW5042	20630	3	28.2393	Positive		Positive		Positive	Yes	Yes	3030938236_ZZYV8WNX_v1_S238	3030938236_ZZYV1QS1_v2_S16
14SW5043	20629	3	42.7231	Positive					No	No	nan	nan
14SW5044	37365	3	28.033	Positive		Positive		Positive	Yes	Yes	3030938227_ZZYV8WNO_v1_S2	3030938227_ZZYV1QRW_v2_S28
14SW5045	37326	3	24.5433	Positive		Positive		Positive	Yes	Yes	3030938072_ZZYV8WJD_v1_S174	3030938072_ZZYV1QOD_v2_S40
14SW5046	20645	3	27.9702	Positive		Positive		Positive	Yes	Yes	3030938224_ZZYV8WNL_v1_S326	3030938224_ZZYV1QRU_v2_S52
14SW5047	20614	3	nan	Negative					No	No	nan	nan
14SW5048	20643	3	33.3177	Positive					No	No	nan	nan
14SW5049	20627	3	29.0253	Positive		Positive		Positive	Yes	Yes	3030938275_ZZYV8WP0_v1_S226	3030938275_ZZYV1QSU_v2_S64
14SW5050	20641	3	37.0798	Positive					No	No	nan	nan
14SW5051	20625	3	26.0939	Positive		Positive		Positive	Yes	Yes	3030938142_ZZYV8WLB_v1_S352	3030938142_ZZYV1QPY_v2_S76
14SW5052	20628	3	nan	Negative					No	No	nan	nan
14SW5053	20527	3	nan	Negative					No	No	nan	nan
14SW5054	20525	3	nan	Negative					No	No	nan	nan
14SW5055	20528	3	nan	Negative					No	No	nan	nan
14SW5056	20542	3	nan	Negative					No	No	nan	nan
14SW5057	20549	3	nan	Negative					No	No	nan	nan
14SW5058	20537	3	nan	Negative					No	No	nan	nan
14SW5059	20543	3	nan	Negative					No	No	nan	nan
14SW5060	20532	3	nan	Negative					No	No	nan	nan
14SW5061	20533	3	nan	Negative					No	No	nan	nan
14SW5062	20539	3	nan	Negative					No	No	nan	nan
14SW5063	20348	3	nan	Negative					No	No	nan	nan
14SW5064	37231	3	nan	Negative					No	No	nan	nan
14SW5065	37206	3	nan	Negative					No	No	nan	nan
14SW5066	20594	3	nan	Negative					No	No	nan	nan
14SW5067	20595	3	nan	Negative					No	No	nan	nan
14SW5068	37200	3	nan	Negative					No	No	nan	nan
14SW5069	37199	3	33.4175	Positive					No	No	nan	nan
14SW5070	37201	3	nan	Negative					No	No	nan	nan
14SW5071	37286	3	nan	Negative					No	No	nan	nan
14SW5072	37285	3	nan	Negative					No	No	nan	nan
14SW5073	37133	3	nan	Negative					No	No	nan	nan
14SW5074	1-5	3	nan	Negative					No	No	nan	nan
14SW5075	37168	3	nan	Negative					No	No	nan	nan
14SW5076	37169	3	nan	Negative					No	No	nan	nan
14SW5077	37172	3	nan	Negative					No	No	nan	nan
14SW5078	37219	3	nan	Negative					No	No	nan	nan
14SW5079	37220	3	nan	Negative					No	No	nan	nan
14SW5080	37205	3	nan	Negative					No	No	nan	nan
14SW5081	37204	3	34.5763	Positive					No	No	nan	nan
14SW5082	37354	3	30.8041	Positive					Yes	No	3030938356_ZZYV8WR9_v1_S306	nan
14SW5083	37353	3	32.2403	Positive					No	No	nan	nan
14SW5084	37355	3	23.2247	Positive		Positive		Positive	Yes	No	3030938023_ZZYV8WI0_v1_S47	nan
14SW5085	37351	3	35.4026	Positive					No	No	nan	nan
14SW5086	37352	3	nan	Negative					No	No	nan	nan
14SW5087	37350	3	34.6996	Positive					No	No	nan	nan
14SW5088	37191	3	36.2966	Positive					No	No	nan	nan
14SW5089	37192	3	32.9753	Positive					No	No	nan	nan
14SW5090	20514	3	nan	Negative					No	No	nan	nan
14SW5091	20513	3	35.785	Positive					No	No	nan	nan
14SW5092	37166	3	28.9489	Positive					Yes	No	3030938271_ZZYV8WOW_v1_S254	nan
14SW5093	37165	3	39.2288	Positive					No	No	nan	nan
14SW5094	37167	3	35.1796	Positive					No	No	nan	nan
14SW5095	37171	3	36.0251	Positive					No	No	nan	nan
14SW5096	37170	3	24.7565	Positive					Yes	Yes	3030938086_ZZYV8WJR_v1_S122	3030938086_ZZYV1QON_v2_S93
14SW5097	37193	3	37.8744	Positive					No	No	nan	nan
14SW5098	37194	3	nan	Negative					No	No	nan	nan
14SW5099	37162	3	nan	Negative					No	No	nan	nan
14SW5100	37163	3	nan	Negative					No	No	nan	nan
14SW5101	20570	3	nan	Negative					No	No	nan	nan
14SW5102	20571	3	nan	Negative					No	No	nan	nan
14SW5103	20568	3	nan	Negative					No	No	nan	nan
14SW5104	20572	3	nan	Negative					No	No	nan	nan
14SW5105	20567	3	nan	Negative					No	No	nan	nan
14SW5106	20563	3	39.4852	Positive					No	No	nan	nan
14SW5107	20566	3	35.9877	Positive					No	No	nan	nan
14SW5108	20565	3	34.7694	Positive					No	No	nan	nan
14SW5109	20561	3	27.4057	Positive		Positive		Positive	Yes	No	3030938198_ZZYV8WMV_v1_S23	nan
14SW5110	37361	3	35.3958	Positive					No	No	nan	nan
14SW5111	37360	3	34.7346	Positive					No	No	nan	nan
14SW5112	20444	3	32.8706	Positive					No	No	nan	nan
14SW5113	37342	3	36.8833	Positive					No	No	nan	nan
14SW5114	20445	3	nan	Negative					No	No	nan	nan
14SW5115	37149	3	nan	Negative					No	No	nan	nan
14SW5116	37150	3	nan	Negative					No	No	nan	nan
14SW5117	37113	3	38.2895	Positive					No	No	nan	nan
14SW5118	37112	3	39.7583	Positive					No	No	nan	nan
14SW5119	37129	3	nan	Negative					No	No	nan	nan
14SW5120	20360	3	37.5656	Positive					No	No	nan	nan
14SW5121	20464	3	36.418	Positive					No	No	nan	nan
14SW5122	20586	3	nan	Negative					No	No	nan	nan
14SW5123	37159	3	nan	Negative					No	No	nan	nan
14SW5124	37271	3	nan	Negative					No	No	nan	nan
14SW5125	20365	3	nan	Negative					No	No	nan	nan
14SW5126	20437	3	36.1183	Positive					No	No	nan	nan
14SW5127	37339	3	29.4353	Positive					Yes	No	3030938292_ZZYV8WPH_v1_S154	nan
14SW5128	20361	3	22.3258	Positive		Positive		Positive	Yes	Yes	3030937972_ZZYV8WGL_v1_S54	3030937972_ZZYV1QM3_v2_S5
14SW5129	37188	3	25.56	Positive					Yes	Yes	3030938115_ZZYV8WKK_v1_S202	3030938115_ZZYV1QPB_v2_S17
14SW5130	37132	3	22.0386	Positive		Positive		Positive	Yes	Yes	3030937957_ZZYV8WG6_v1_S170	3030937957_ZZYV1QLQ_v2_S29
14SW5131	37187	3	36.0201	Positive					No	No	nan	nan
14SW5132	51809	3	nan	Negative					No	No	nan	nan
14SW5133	51808	3	nan	Negative					No	No	nan	nan
14SW5134	20499	3	24.6526	Positive		Positive		Positive	Yes	No	3030938077_ZZYV8WJI_v1_S302	nan
14SW5135	20500	3	nan	Negative					No	No	nan	nan
14SW5136A	20501	3	nan	Negative					No	No	nan	nan
14SW5136B	20498	3	nan	Negative					No	No	nan	nan
14SW5137	20496	3	nan	Negative					No	No	nan	nan
14SW5138	20505	3	nan	Negative					No	No	nan	nan
14SW5139	20507	3	34.4607	Positive					No	No	nan	nan
14SW5140	20506	3	23.7266	Positive					Yes	Yes	3030938037_ZZYV8WIE_v1_S70	3030938037_ZZYV1QNJ_v2_S41
14SW5141	20422	3	26.1781	Positive					Yes	Yes	3030938147_ZZYV8WLG_v1_S334	3030938147_ZZYV1QQ3_v2_S53
14SW5142	20429	3	26.7945	Positive					Yes	Yes	3030938170_ZZYV8WM3_v1_S102	3030938170_ZZYV1QQN_v2_S65
14SW5143	20426	3	27.9029	Positive					Yes	No	3030938220_ZZYV8WNH_v1_S42	nan
14SW5144	20430	3	22.8764	Positive					Yes	Yes	3030938006_ZZYV8WHJ_v1_S300	3030938006_ZZYV1QMU_v2_S77
14SW5145	20423	3	28.3141	Positive					Yes	Yes	3030938238_ZZYV8WNZ_v1_S95	3030938238_ZZYV1QS3_v2_S89
14SW5146	20424	3	35.5725	Positive					No	No	nan	nan
14SW5147	20425	3	nan	Negative					No	No	nan	nan
14SW5148	20428	3	nan	Negative					No	No	nan	nan
14SW5149	20419	3	nan	Negative					No	No	nan	nan
14SW5150	20420	3	nan	Negative					No	No	nan	nan
14SW5151	20421	3	nan	Negative					No	No	nan	nan
14SW5152	37313	3	nan	Negative					No	No	nan	nan
14SW5153	37316	3	nan	Negative					No	No	nan	nan
14SW5154	37315	3	nan	Negative					No	No	nan	nan
14SW5155	37314	3	nan	Negative					No	No	nan	nan
14SW5156	37195	3	nan	Negative					No	No	nan	nan
14SW5157	37196	3	nan	Negative					No	No	nan	nan
14SW5158	37197	3	nan	Negative					No	No	nan	nan
14SW5159	37198	3	nan	Negative					No	No	nan	nan
14SW5160	20436	3	nan	Negative					No	No	nan	nan
14SW5161	20431	3	nan	Negative					No	No	nan	nan
14SW5162	37128	3	nan	Negative					No	No	nan	nan
14SW5163	37215	3	nan	Negative					No	No	nan	nan
14SW5164	20435	3	nan	Negative					No	No	nan	nan
14SW5165	37240	3	nan	Negative					No	No	nan	nan
14SW5166	37241	3	nan	Negative					No	No	nan	nan
14SW5167	37292	3	44.6834	Positive					No	No	nan	nan
14SW5168	37293	3	nan	Negative					No	No	nan	nan
14SW5169	37291	3	nan	Negative					No	No	nan	nan
14SW5170	37290	3	nan	Negative					No	No	nan	nan
14SW5171	37135	3	nan	Negative					No	No	nan	nan
14SW5172	37134	3	nan	Negative					No	No	nan	nan
14SW5173	37277	3	nan	Negative					No	No	nan	nan
14SW5174	37276	3	nan	Negative					No	No	nan	nan
14SW5175	37246	3	36.7381	Positive					No	No	nan	nan
14SW5176	37247	3	nan	Negative					No	No	nan	nan
14SW5177	37310	3	nan	Negative					No	No	nan	nan
14SW5178	37309	3	nan	Negative					No	No	nan	nan
14SW5179	20367	3	31.3033	Positive					No	No	nan	nan
14SW5180	20366	3	nan	Negative					No	No	nan	nan
14SW5181	20379	3	34.1492	Positive					No	No	nan	nan
14SW5182	20368	3	35.9598	Positive					No	No	nan	nan
14SW5183	20657	3	nan	Negative					No	No	nan	nan
14SW5184	20655	3	nan	Negative					No	No	nan	nan
14SW5185	20674	3	nan	Negative					No	No	nan	nan
14SW5186	20656	3	29.8923	Positive					Yes	Yes	3030938312_ZZYV8WQ1_v1_S222	3030938312_ZZYV1QTH_v2_S6
14SW5187	20664	3	32.3194	Positive					No	No	nan	nan
14SW5188	37278	3	nan	Negative					No	No	nan	nan
14SW5189	20681	3	nan	Negative					No	No	nan	nan
14SW5190	37117	3	nan	Negative					No	No	nan	nan
14SW5191	37118	3	nan	Negative					No	No	nan	nan
14SW5192	37116	3	nan	Negative					No	No	nan	nan
14SW5193	20403	3	nan	Negative					No	No	nan	nan
14SW5194	20401	3	nan	Negative					No	No	nan	nan
14SW5195	20494	3	nan	Negative					No	No	nan	nan
14SW5196	20473	3	nan	Negative					No	No	nan	nan
14SW5197	20489	3	nan	Negative					No	No	nan	nan
14SW5198	20471	3	nan	Negative					No	No	nan	nan
14SW5199	20491	3	nan	Negative					No	No	nan	nan
14SW5200	20469	3	nan	Negative					No	No	nan	nan
14SW5201	37265	3	nan	Negative					No	No	nan	nan
14SW5202	37266	3	nan	Negative					No	No	nan	nan
14SW5203	20474	3	29.1438	Positive					Yes	Yes	3030938285_ZZYV8WPA_v1_S322	3030938285_ZZYV1QSZ_v2_S18
14SW5204	20466	3	32.5017	Positive					No	No	nan	nan
14SW5205	20467	3	19.9356	Positive					Yes	Yes	3030937901_ZZYV8WEM_v1_S270	3030937901_ZZYV1QKF_v2_S30
14SW5206	37111	3	nan	Negative					No	No	nan	nan
14SW5207	37110	3	nan	Negative					No	No	nan	nan
14SW5208	37323	3	nan	Negative					No	No	nan	nan
14SW5209	37325	3	nan	Negative					No	No	nan	nan
14SW5210	37301	3	nan	Negative					No	No	nan	nan
14SW5211	37308	3	36.4832	Positive					No	No	nan	nan
14SW5212	37225	3	nan	Negative					No	No	nan	nan
14SW5213	37224	3	nan	Negative					No	No	nan	nan
14SW5214	37223	3	nan	Negative					No	No	nan	nan
14SW5215	37302	3	36.9784	Positive					No	No	nan	nan
14SW5216	37304	3	nan	Negative					No	No	nan	nan
14SW5217	37303	3	nan	Negative					No	No	nan	nan
14SW5218	37229	3	nan	Negative					No	No	nan	nan
14SW5219	37284	3	nan	Negative					No	No	nan	nan
14SW5220	37296	3	nan	Negative					No	No	nan	nan
14SW5221	37298	3	nan	Negative					No	No	nan	nan
14SW5222	37297	3	nan	Negative					No	No	nan	nan
14SW5223	37320	3	nan	Negative					No	No	nan	nan
14SW5224	37321	3	38.9975	Positive					No	No	nan	nan
14SW5225	20412	3	44.9482	Positive					No	No	nan	nan
14SW5226	20411	3	nan	Negative					No	No	nan	nan
14SW5227	20414	3	nan	Negative					No	No	nan	nan
14SW5228	20413	3	nan	Negative					No	No	nan	nan
14SW5230	20399	3	34.0125	Positive					No	No	nan	nan
14SW5231	20407	3	nan	Negative					No	No	nan	nan
14SW5232	20402	3	nan	Negative					No	No	nan	nan
14SW5233	37338	3	nan	Negative					No	No	nan	nan
14SW5234	20652	3	29.9734	Positive					Yes	No	3030938314_ZZYV8WQ3_v1_S368	nan
14SW5235	20651	3	39.8037	Positive					No	No	nan	nan
14SW5236	20653	3	35.4226	Positive					No	No	nan	nan
14SW5237	20649	3	nan	Negative					No	No	nan	nan
14SW5238	20650	3	nan	Negative					No	No	nan	nan
14SW5239	20647	3	nan	Negative					No	No	nan	nan
14SW5240	20648	3	43.809	Positive					No	No	nan	nan
14SW5241	20262	3	nan	Negative					No	No	nan	nan
14SW5242	20673	3	nan	Negative					No	No	nan	nan
14SW5243	37136	3	nan	Negative					No	No	nan	nan
14SW5244	37137	3	nan	Negative					No	No	nan	nan
14SW5245	37138	3	nan	Negative					No	No	nan	nan
14SW5246	37115	3	nan	Negative					No	No	nan	nan
14SW5247	37114	3	nan	Negative					No	No	nan	nan
14SW5248	37359	3	nan	Negative					No	No	nan	nan
14SW5249	37151	3	nan	Negative					No	No	nan	nan
14SW5250	37358	3	33.9433	Positive					No	No	nan	nan
14SW5251	37102	3	nan	Negative					No	No	nan	nan
14SW5252	37101	3	35.102	Positive					No	No	nan	nan
14SW5253	37184	3	nan	Negative					No	No	nan	nan
14SW5254	37185	3	34.0263	Positive					No	No	nan	nan
14SW5255	37209	3	37.3098	Positive					No	No	nan	nan
14SW5256	37210	3	29.4848	Positive					Yes	Yes	3030938298_ZZYV8WPN_v1_S90	3030938298_ZZYV1QT8_v2_S42
14SW5257	37164	3	nan	Negative					No	No	nan	nan
14SW5258	37327	3	38.3045	Positive					No	No	nan	nan
14SW5259	37328	3	39.8335	Positive					No	No	nan	nan
14SW5260	37260	3	nan	Negative					No	No	nan	nan
14SW5261	37216	3	nan	Negative					No	No	nan	nan
14SW5262	37261	3	nan	Negative					No	No	nan	nan
14SW5263	37262	3	nan	Negative					No	No	nan	nan
14SW5264	37145	3	nan	Negative					No	No	nan	nan
14SW5265	37119	3	nan	Negative					No	No	nan	nan
14SW5266	37258	3	nan	Negative					No	No	nan	nan
14SW5267	37257	3	37.9719	Positive					No	No	nan	nan
14SW5268	37256	3	nan	Negative					No	No	nan	nan
14SW5269	37287	3	nan	Negative					No	No	nan	nan
14SW5270	37288	3	36.1235	Positive					No	No	nan	nan
14SW5271	37289	3	nan	Negative					No	No	nan	nan
14SW5272	37189	3	35.2266	Positive					No	No	nan	nan
14SW5273	37190	3	nan	Negative					No	No	nan	nan
14SW5274	20372	3	nan	Negative					No	No	nan	nan
14SW5275	20371	3	40.2674	Positive					No	No	nan	nan
14SW5276	37143	3	nan	Negative					No	No	nan	nan
14SW5277	37142	3	nan	Negative					No	No	nan	nan
14SW5278	37144	3	nan	Negative					No	No	nan	nan
14SW5279	37161	3	nan	Negative					No	No	nan	nan
14SW5280	37160	3	nan	Negative					No	No	nan	nan
14SW5281	37156	3	37.0709	Positive					No	No	nan	nan
14SW5282	37155	3	nan	Negative					No	No	nan	nan
14SW5283	37157	3	39.9286	Positive					No	No	nan	nan
14SW5284	37158	3	20.2059	Positive					Yes	Yes	3030937907_ZZYV8WES_v1_S150	3030937907_ZZYV1QKK_v2_S54
14SW5285	37159	3	20.9523	Positive					Yes	Yes	3030937924_ZZYV8WF9_v1_S5	3030937924_ZZYV1QL0_v2_S66
14SW5286	20458	3	nan	Negative					No	No	nan	nan
14SW5287	20457	3	35.3678	Positive					No	No	nan	nan
14SW5288	20590	3	nan	Negative					No	No	nan	nan
14SW5289	20591	3	nan	Negative					No	No	nan	nan
14SW5290	20589	3	nan	Negative					No	No	nan	nan
14SW5291	20453	3	nan	Negative					No	No	nan	nan
14SW5292	20454	3	39.8844	Positive					No	No	nan	nan
14SW5293	20592	3	25.3331	Positive					Yes	Yes	3030938110_ZZYV8WKF_v1_S143	3030938110_ZZYV1QP6_v2_S78
14SW5294	20456	3	36.0965	Positive					No	No	nan	nan
14SW5295	20587	3	38.2776	Positive					No	No	nan	nan
14SW5296	20606	3	16.785	Positive					Yes	Yes	3030937867_ZZYV8WDO_v1_S250	3030937867_ZZYV1QJN_v2_S90
14SW5297	20607	3	31.2501	Positive					No	No	nan	nan
14SW5298	20610	3	35.8096	Positive					No	No	nan	nan
14SW5299	20608	3	35.711	Positive					No	No	nan	nan
14SW5300	20605	3	44.4214	Positive					No	No	nan	nan
14SW5301	20609	3	22.738	Positive					Yes	No	3030937999_ZZYV8WHC_v1_S318	nan
14SW5302	37336	3	nan	Negative					No	No	nan	nan
14SW5303	37337	3	nan	Negative					No	No	nan	nan
14SW5304	37242	3	38.8488	Positive					No	No	nan	nan
14SW5305	37243	3	42.7648	Positive					No	No	nan	nan
14SW5306	37183	3	27.1121	Positive					Yes	Yes	3030938182_ZZYV8WMF_v1_S350	3030938182_ZZYV1QQY_v2_S7
14SW5307	37181	3	35.3597	Positive					No	No	nan	nan
14SW5308	37182	3	36.2693	Positive					No	No	nan	nan
14SW5309	37175	3	nan	Negative					No	No	nan	nan
14SW5310	37176	3	nan	Negative					No	No	nan	nan
14SW5311	37211	3	nan	Negative					No	No	nan	nan
14SW5312	37212	3	nan	Negative					No	No	nan	nan
14SW5313	37239	3	nan	Negative					No	No	nan	nan
14SW5314	37238	3	nan	Negative					No	No	nan	nan
14SW5315	37343	3	nan	Negative					No	No	nan	nan
14SW5316	37280	3	nan	Negative					No	No	nan	nan
14SW5317	37281	3	nan	Negative					No	No	nan	nan
14SW5318	37283	3	nan	Negative					No	No	nan	nan
14SW5319	37282	3	33.1456	Positive					No	No	nan	nan
14SW5320	37307	3	nan	Negative					No	No	nan	nan
14SW5321	37230	3	nan	Negative					No	No	nan	nan
14SW5322	37253	3	nan	Negative					No	No	nan	nan
14SW5323	37268	3	26.6491	Positive					Yes	No	3030938163_ZZYV8WLW_v1_S118	nan
14SW5324	37267	3	36.7022	Positive					No	No	nan	nan
14SW5325	37148	3	42.3517	Positive					No	No	nan	nan
14SW5326	37147	3	38.9721	Positive					No	No	nan	nan
14SW5327	37122	3	nan	Negative					No	No	nan	nan
14SW5328	37121	3	nan	Negative					No	No	nan	nan
14SW5329	37299	3	40.4066	Positive					No	No	nan	nan
14SW5330	37300	3	nan	Negative					No	No	nan	nan
14SW5331	37317	3	21.5402	Positive					Yes	Yes	3030937941_ZZYV8WFQ_v1_S138	3030937941_ZZYV1QLC_v2_S19
14SW5332	37319	3	34.8216	Positive					No	No	nan	nan
14SW5333	37318	3	33.0743	Positive					No	No	nan	nan
14SW5334	20601	3	nan	Negative					No	No	nan	nan
14SW5335	37105	3	nan	Negative					No	No	nan	nan
14SW5336	37104	3	38.0588	Positive					No	No	nan	nan
14SW5337	37141	3	36.502	Positive					No	No	nan	nan
14SW5338	20600	3	nan	Negative					No	No	nan	nan
14SW5339	20602	3	38.4801	Positive					No	No	nan	nan
14SW5340	20599	3	nan	Negative					No	No	nan	nan
14SW5341	37139	3	37.75	Positive					No	No	nan	nan
14SW5342	37140	3	nan	Negative					No	No	nan	nan
14SW5343	20578	3	17.794	Positive					Yes	No	3030937871_ZZYV8WDS_v1_S239	nan
14SW5344	20579	3	21.4445	Positive					Yes	Yes	3030937938_ZZYV8WFN_v1_S38	3030937938_ZZYV1QL9_v2_S31
14SW5345	37333	3	37.809	Positive					No	No	nan	nan
14SW5346	20581	3	25.7436	Positive					Yes	Yes	3030938125_ZZYV8WKU_v1_S218	3030938125_ZZYV1QPJ_v2_S43
14SW5347	37331	3	nan	Negative					No	No	nan	nan
14SW5349	20577	3	38.8644	Positive					No	No	nan	nan
14SW5350	20576	3	nan	Negative					No	No	nan	nan
14SW5351	37177	3	nan	Negative					No	No	nan	nan
14SW5352	37179	3	nan	Negative					No	No	nan	nan
14SW5353	37178	3	nan	Negative					No	No	nan	nan
14SW5354	37250	3	nan	Negative					No	No	nan	nan
14SW5355	37251	3	40.0745	Positive					No	No	nan	nan
14SW5356	37252	3	nan	Negative					No	No	nan	nan
14SW5357	37264	3	nan	Negative					No	No	nan	nan
14SW5358	37263	3	nan	Negative					No	No	nan	nan
14SW5359	37186	3	38.7175	Positive					No	No	nan	nan
14SW5360	37217	3	nan	Negative					No	No	nan	nan
14SW5361	37109	3	nan	Negative					No	No	nan	nan
14SW5362	37125	3	nan	Negative					No	No	nan	nan
14SW5363	37108	3	nan	Negative					No	No	nan	nan
14SW5364	37103	3	nan	Negative					No	No	nan	nan
14SW5365	37126	3	nan	Negative					No	No	nan	nan
14SW5366	37124	3	nan	Negative					No	No	nan	nan
14SW5367	37324	3	nan	Negative					No	No	nan	nan
14SW5368	37322	3	38.7433	Positive					No	No	nan	nan
14SW5369	37341	3	38.8484	Positive					No	No	nan	nan
14SW5370	37340	3	nan	Negative					No	No	nan	nan
14SW5371	37356	3	36.2714	Positive					No	No	nan	nan
14SW5372	37357	3	24.6329	Positive					Yes	Yes	3030938076_ZZYV8WJH_v1_S298	3030938076_ZZYV1QOH_v2_S55
14SW5373	20511	3	nan	Negative					No	No	nan	nan
14SW5374	20512	3	35.3738	Positive					No	No	nan	nan
14SW5375	20510	3	nan	Negative					No	No	nan	nan
14SW5376	37349	3	21.9876	Positive					Yes	No	3030937954_ZZYV8WG3_v1_S364	nan
14SW5377	37362	3	24.9813	Positive					Yes	Yes	3030938097_ZZYV8WK2_v1_S198	3030938097_ZZYV1QOW_v2_S67
14SW5378	37363	3	31.7679	Positive					No	No	nan	nan
14SW5379	37346	3	nan	Negative					No	No	nan	nan
14SW5380	37348	3	22.0653	Positive					Yes	Yes	3030937959_ZZYV8WG8_v1_S266	3030937959_ZZYV1QLS_v2_S79
14SW5381	37347	3	36.9525	Positive					No	No	nan	nan
14SW5382	37311	3	nan	Negative					No	No	nan	nan
14SW5383	37312	3	41.8342	Positive					No	No	nan	nan
14SW5384	37269	3	nan	Negative					No	No	nan	nan
14SW5385	37270	3	nan	Negative					No	No	nan	nan
14SW5386	37335	3	37.2908	Positive					No	No	nan	nan
14SW5387	37334	3	nan	Negative					No	No	nan	nan
14SW5388	37332	3	nan	Negative					No	No	nan	nan
14SW5389	37208	3	nan	Negative					No	No	nan	nan
14SW5391	37202	3	nan	Negative					No	No	nan	nan
14SW5392	37233	3	35.9468	Positive					No	No	nan	nan
14SW5393	37203	3	nan	Negative					No	No	nan	nan
14SW5395	37232	3	33.04	Positive					No	No	nan	nan
14SW5397	37306	3	35.3239	Positive					No	No	nan	nan
14SW5398	37273	3	34.9567	Positive					No	No	nan	nan
14SW5399	58000	3	nan	Negative					No	No	nan	nan
14SW5400	37123	3	37.3192	Positive					No	No	nan	nan
14SW5401	37146	3	nan	Negative					No	No	nan	nan
14SW5402	37106	3	nan	Negative					No	No	nan	nan
14SW5403	37107	3	38.9444	Positive					No	No	nan	nan
14SW5404	37127	3	31.4316	Positive					No	No	nan	nan
14SW5405	20384	3	nan	Negative					No	No	nan	nan
14SW5406	20383	3	nan	Negative					No	No	nan	nan
14SW5407	20520	3	nan	Negative					No	No	nan	nan
14SW5408	20516	3	nan	Negative					No	No	nan	nan
14SW5409	37228	3	nan	Negative					No	No	nan	nan
14SW5410	37249	3	39.5275	Positive					No	No	nan	nan
14SW5411	37248	3	35.1168	Positive					No	No	nan	nan
14SW5412	37227	3	nan	Negative					No	No	nan	nan
14SW5413	37226	3	nan	Negative					No	No	nan	nan
14SW5414	37154	3	nan	Negative					No	No	nan	nan
14SW5415	37152	3	nan	Negative					No	No	nan	nan
14SW5416	37153	3	37.0761	Positive					No	No	nan	nan
14SW5417	37295	3	nan	Negative					No	No	nan	nan
14SW5418	37294	3	nan	Negative					No	No	nan	nan
14SW5419	37221	3	nan	Negative					No	No	nan	nan
14SW5420	37222	3	32.3359	Positive					No	No	nan	nan
14SW5421	37234	3	nan	Negative					No	No	nan	nan
14SW5422	37235	3	nan	Negative					No	No	nan	nan
14SW5423	37255	3	nan	Negative					No	No	nan	nan
14SW5424	37254	3	nan	Negative					No	No	nan	nan
14SW5425	37236	3	nan	Negative					No	No	nan	nan
14SW5426	20381	3	nan	Negative					No	No	nan	nan
14SW5427	37237	3	42.8109	Positive					No	No	nan	nan
14SW5428	20382	3	nan	Negative					No	No	nan	nan
14SW5429	20380	3	nan	Negative					No	No	nan	nan
14SW5430	37274	3	40.0471	Positive					No	No	nan	nan
14SW5431	37214	3	nan	Negative					No	No	nan	nan
14SW5432	37174	3	41.118	Positive					No	No	nan	nan
14SW5433	37244	3	nan	Negative					No	No	nan	nan
14SW5434	37213	3	nan	Negative					No	No	nan	nan
14SW5435	37245	3	42.2625	Positive					No	No	nan	nan
14SW5436	37173	3	nan	Negative					No	No	nan	nan
14SW5437	37180	3	nan	Negative					No	No	nan	nan
14SW5438	37218	3	nan	Negative					No	No	nan	nan
14SW5441	20352	4	22.7783	Positive					Yes	Yes	3030938002_ZZYV8WHF_v1_S166	3030938002_ZZYV1QMS_v2_S91
14SW5442	20350	4	23.7177	Positive					Yes	Yes	3030938036_ZZYV8WID_v1_S66	3030938036_ZZYV1QNI_v2_S8
14SW5443	20351	4	28.5077	Positive					Yes	No	3030938251_ZZYV8WOC_v1_S50	nan
14SW5444	20694	4	16.661	Positive					Yes	Yes	3030937866_ZZYV8WDN_v1_S86	3030937866_ZZYV1QJM_v2_S20
14SW5445	37130	4	35.4306	Positive					No	No	nan	nan
14SW5446	37131	4	27.7797	Positive					Yes	Yes	3030938216_ZZYV8WND_v1_S246	3030938216_ZZYV1QRN_v2_S32
14SW5447	37120	4	36.0461	Positive					No	No	nan	nan
14SW5448	20443	4	nan	Negative					No	No	nan	nan
14SW5449	37279	4	22.7934	Positive					Yes	No	3030938004_ZZYV8WHH_v1_S323	nan
14SW5450	37345	4	19.8797	Positive					Yes	Yes	3030937899_ZZYV8WEK_v1_S155	3030937899_ZZYV1QKD_v2_S44
14SW5451	20632	4	25.847	Positive					Yes	Yes	3030938131_ZZYV8WL0_v1_S214	3030938131_ZZYV1QPO_v2_S11
14SW5452	37364	4	21.6813	Positive					Yes	No	3030937943_ZZYV8WFS_v1_S24	nan
14SW5453	20615	4	25.8515	Positive					Yes	Yes	3030938133_ZZYV8WL2_v1_S314	3030938133_ZZYV1QPQ_v2_S56
14SW5454	20617	4	22.7688	Positive					Yes	No	3030938001_ZZYV8WHE_v1_S244	nan
14SW5455	37344	4	23.8007	Positive					Yes	Yes	3030938039_ZZYV8WIG_v1_S234	3030938039_ZZYV1QNL_v2_S80
14SW5456	37329	4	31.7522	Positive					No	No	nan	nan
14SW5457	37330	4	31.1211	Positive					No	No	nan	nan
14SW5458	20625	4	27.6164	Positive					Yes	No	3030938208_ZZYV8WN5_v1_S114	nan
14SW5459	20628	4	22.7929	Positive					Yes	Yes	3030938003_ZZYV8WHG_v1_S91	3030938003_ZZYV1QMT_v2_S92
14SW5460	20641	4	28.699	Positive					Yes	Yes	3030938259_ZZYV8WOK_v1_S98	3030938259_ZZYV1QSK_v2_S9
14SW5461	20627	4	22.3281	Positive					Yes	Yes	3030937973_ZZYV8WGM_v1_S223	3030937973_ZZYV1QM4_v2_S21
14SW5462	20614	4	22.7362	Positive					Yes	Yes	3030937998_ZZYV8WHB_v1_S144	3030937998_ZZYV1QMQ_v2_S33
14SW5463	20643	4	18.4038	Positive					Yes	Yes	3030937875_ZZYV8WDW_v1_S186	3030937875_ZZYV1QJS_v2_S45
14SW5464	20644	4	25.6587	Positive					Yes	No	3030938120_ZZYV8WKP_v1_S34	nan
14SW5465	20645	4	28.1943	Positive					Yes	Yes	3030938234_ZZYV8WNV_v1_S346	3030938234_ZZYV1QRZ_v2_S57
14SW5466	37365	4	25.1722	Positive					Yes	No	3030938106_ZZYV8WKB_v1_S134	nan
14SW5467	37326	4	19.4945	Positive					Yes	Yes	3030937888_ZZYV8WE9_v1_S287	3030937888_ZZYV1QK3_v2_S24
14SW5468	20629	4	22.1963	Positive					Yes	Yes	3030937965_ZZYV8WGE_v1_S123	3030937965_ZZYV1QLY_v2_S69
14SW5469	20630	4	21.8534	Positive					Yes	Yes	3030937947_ZZYV8WFW_v1_S255	3030937947_ZZYV1QLH_v2_S81
14SW5470	20393	4	33.8394	Positive					No	No	nan	nan
14SW5471	20395	4	24.2853	Positive					Yes	No	3030938065_ZZYV8WJ6_v1_S335	nan
14SW5472	20396	4	34.8807	Positive					No	No	nan	nan
14SW5473	20388	4	30.4709	Positive					Yes	No	3030938338_ZZYV8WQR_v1_S196	nan
14SW5474	20387	4	27.7577	Positive					Yes	Yes	3030938214_ZZYV8WNB_v1_S275	3030938214_ZZYV1QRL_v2_S93
14SW5475	20397	4	34.5071	Positive					No	No	nan	nan
14SW5476	20392	4	29.4098	Positive					Yes	Yes	3030938291_ZZYV8WPG_v1_S43	3030938291_ZZYV1QT4_v2_S10
14SW5477	37133	4	34.2846	Positive					No	No	nan	nan
14SW5478	1-5	4	22.6679	Positive					Yes	Yes	3030937992_ZZYV8WH5_v1_S75	3030937992_ZZYV1QMK_v2_S22
14SW5479	37285	4	33.9566	Positive					No	No	nan	nan
14SW5480	37286	4	34.4033	Positive					No	No	nan	nan
14SW5481	37201	4	30.689	Positive					Yes	Yes	3030938347_ZZYV8WR0_v1_S55	3030938347_ZZYUQM9O_v2_S34
14SW5482	37199	4	22.2617	Positive					Yes	No	3030937967_ZZYV8WGG_v1_S353	nan
14SW5483	37200	4	34.9193	Positive					No	No	nan	nan
14SW5484	20595	4	36.4216	Positive					No	No	nan	nan
14SW5485	20594	4	33.9308	Positive					No	No	nan	nan
14SW5486	37207	4	37.68	Positive					No	No	nan	nan
14SW5487	37206	4	29.4676	Positive					Yes	No	3030938296_ZZYV8WPL_v1_S96	nan
14SW5488	20348	4	nan	Negative					No	No	nan	nan
14SW5489	37231	4	nan	Negative					No	No	nan	nan
14SW5490	20533	4	nan	Negative					No	No	nan	nan
14SW5491	20532	4	36.8349	Positive					No	No	nan	nan
14SW5492	20539	4	39.9608	Positive					No	No	nan	nan
14SW5493	20543	4	nan	Negative					No	No	nan	nan
14SW5494	20537	4	nan	Negative					No	No	nan	nan
14SW5495	20542	4	nan	Negative					No	No	nan	nan
14SW5496	20549	4	nan	Negative					No	No	nan	nan
14SW5497	20525	4	nan	Negative					No	No	nan	nan
14SW5498	20527	4	nan	Negative					No	No	nan	nan
14SW5499	20528	4	nan	Negative					No	No	nan	nan
14SW5500	37162	4	36.5906	Positive					No	No	nan	nan
14SW5501	37163	4	nan	Negative					No	No	nan	nan
14SW5502	37193	4	33.0633	Positive					No	No	nan	nan
14SW5503	37194	4	nan	Negative					No	No	nan	nan
14SW5504	37170	4	31.2887	Positive					No	No	nan	nan
14SW5505	37171	4	32.955	Positive					No	No	nan	nan
14SW5506	37167	4	38.2998	Positive					No	No	nan	nan
14SW5507	37165	4	39.8531	Positive					No	No	nan	nan
14SW5508	37166	4	27.2707	Positive					Yes	Yes	3030938190_ZZYV8WMN_v1_S175	3030938190_ZZYV1QR5_v2_S46
14SW5509	20513	4	30.2824	Positive					Yes	Yes	3030938327_ZZYV8WQG_v1_S10	3030938327_ZZYV1QTM_v2_S116
14SW5510	20514	4	nan	Negative					No	No	nan	nan
14SW5511	37191	4	36.5466	Positive					No	No	nan	nan
14SW5512	37192	4	34.6452	Positive					No	No	nan	nan
14SW5513	37351	4	31.999	Positive					No	No	nan	nan
14SW5514	37352	4	34.6079	Positive					No	No	nan	nan
14SW5515	37350	4	30.839	Positive					Yes	No	3030938357_ZZYV8WRA_v1_S207	nan
14SW5516	37353	4	31.345	Positive					No	No	nan	nan
14SW5517	37355	4	21.0518	Positive					Yes	No	3030937925_ZZYV8WFA_v1_S59	nan
14SW5518	37354	4	28.792	Positive					Yes	No	3030938265_ZZYV8WOQ_v1_S371	nan
14SW5520	37204	4	33.0259	Positive					No	No	nan	nan
14SW5521	37205	4	33.8396	Positive					No	No	nan	nan
14SW5522	37220	4	36.2791	Positive					No	No	nan	nan
14SW5523	37219	4	31.6768	Positive					No	No	nan	nan
14SW5524	37168	4	44.6111	Positive					No	No	nan	nan
14SW5525	37169	4	30.1644	Positive					Yes	No	3030938323_ZZYV8WQC_v1_S148	nan
14SW5526	37172	4	37.7365	Positive					No	No	nan	nan
14SW5527	37188	4	24.6246	Positive					Yes	Yes	3030938075_ZZYV8WJG_v1_S28	3030938075_ZZYV1QOG_v2_S128
14SW5529	37132	4	23.1724	Positive					Yes	No	3030938020_ZZYV8WHX_v1_S159	nan
14SW5530	37187	4	30.9662	Positive					Yes	Yes	3030938363_ZZYV8WRG_v1_S107	3030938363_ZZYUQM9W_v2_S140
14SW5531	37339	4	17.7158	Positive					Yes	Yes	3030937870_ZZYV8WDR_v1_S339	3030937870_ZZYV1QJP_v2_S152
14SW5532	20361	4	23.1189	Positive					Yes	No	3030938017_ZZYV8WHU_v1_S307	nan
14SW5533	20437	4	28.7775	Positive					Yes	No	3030938264_ZZYV8WOP_v1_S48	nan
14SW5534	37159	4	31.3164	Positive					No	No	nan	nan
14SW5535	20365	4	33.0447	Positive					No	No	nan	nan
14SW5536	37271	4	28.3541	Positive					Yes	Yes	3030938239_ZZYV8WO0_v1_S227	3030938239_ZZYV1QS4_v2_S164
14SW5537	20464	4	26.8345	Positive					Yes	Yes	3030938175_ZZYV8WM8_v1_S127	3030938175_ZZYV1QQS_v2_S176
14SW5538	20586	4	36.8594	Positive					No	No	nan	nan
14SW5539	20360	4	32.9455	Positive					No	No	nan	nan
14SW5540	37129	4	35.1664	Positive					No	No	nan	nan
14SW5542	37112	4	21.2065	Positive					Yes	Yes	3030937927_ZZYV8WFC_v1_S375	3030937927_ZZYV1QL2_v2_S188
14SW5543	37113	4	33.2136	Positive					No	No	nan	nan
14SW5545	37150	4	24.1819	Positive					Yes	Yes	3030938059_ZZYV8WJ0_v1_S111	3030938059_ZZYV1QO4_v2_S200
14SW5546	37149	4	38.33	Positive					No	No	nan	nan
14SW5547	20445	4	nan	Negative					No	No	nan	nan
14SW5548	20444	4	25.9837	Positive					Yes	No	3030938139_ZZYV8WL8_v1_S357	nan
14SW5549	20445	4	29.5803	Positive					Yes	No	3030938303_ZZYV8WPS_v1_S3	nan
14SW5550	37360	4	22.7284	Positive					Yes	Yes	3030937997_ZZYV8WHA_v1_S291	3030937997_ZZYV1QMP_v2_S117
14SW5551	37361	4	20.7326	Positive					Yes	Yes	3030937921_ZZYV8WF6_v1_S279	3030937921_ZZYV1QKX_v2_S141
14SW5552	20561	4	21.4044	Positive					Yes	No	3030937935_ZZYV8WFK_v1_S52	nan
14SW5553	20565	4	26.7855	Positive					Yes	Yes	3030938169_ZZYV8WM2_v1_S79	3030938169_ZZYV1QQM_v2_S153
14SW5554	20563	4	28.1905	Positive					Yes	No	3030938233_ZZYV8WNU_v1_S327	nan
14SW5555	20566	4	30.9983	Positive					Yes	No	3030938364_ZZYV8WRH_v1_S100	nan
14SW5556	20572	4	31.5792	Positive					No	No	nan	nan
14SW5557	20567	4	26.736	Positive					Yes	Yes	3030938168_ZZYV8WM1_v1_S179	3030938168_ZZYV1QQL_v2_S165
14SW5558	20568	4	32.1855	Positive					No	No	nan	nan
14SW5559	20570	4	23.1233	Positive					Yes	Yes	3030938018_ZZYV8WHV_v1_S14	3030938018_ZZYV1QN5_v2_S177
14SW5560	20499	4	32.4916	Positive					No	No	nan	nan
14SW5561	51809	4	nan	Negative					No	No	nan	nan
14SW5562	51808	4	37.3294	Positive					No	No	nan	nan
14SW5563	20571	4	33.0361	Positive					No	No	nan	nan
14SW5564	20500	4	nan	Negative					No	No	nan	nan
14SW5565	20501	4	nan	Negative					No	No	nan	nan
14SW5566	20496	4	nan	Negative					No	No	nan	nan
14SW5567	20498	4	nan	Negative					No	No	nan	nan
14SW5568	20507	4	nan	Negative					No	No	nan	nan
14SW5569	20505	4	nan	Negative					No	No	nan	nan
14SW5570	20506	4	24.1747	Positive					Yes	Yes	3030938058_ZZYV8WIZ_v1_S259	3030938058_ZZYV1QO3_v2_S189
14SW5571	20422	4	27.9801	Positive					Yes	Yes	3030938225_ZZYV8WNM_v1_S243	3030938225_ZZYV1QRV_v2_S201
14SW5572	20426	4	30.4027	Positive					Yes	Yes	3030938333_ZZYV8WQM_v1_S131	3030938333_ZZYUQM9G_v2_S118
14SW5573	20429	4	23.6948	Positive					Yes	Yes	3030938034_ZZYV8WIB_v1_S83	3030938034_ZZYV1QNG_v2_S130
14SW5574	20423	4	nan	Negative					No	No	nan	nan
14SW5575	20430	4	31.5826	Positive					No	No	nan	nan
14SW5576	20424	4	43.3716	Positive					No	No	nan	nan
14SW5578	20428	4	nan	Negative					No	No	nan	nan
14SW5579	20425	4	nan	Negative					No	No	nan	nan
14SW5580	20420	4	nan	Negative					No	No	nan	nan
14SW5581	20419	4	nan	Negative					No	No	nan	nan
14SW5582	20421	4	nan	Negative					No	No	nan	nan
14SW5583	37313	4	nan	Negative					No	No	nan	nan
14SW5584	37316	4	nan	Negative					No	No	nan	nan
14SW5585	37315	4	nan	Negative					No	No	nan	nan
14SW5586	37314	4	35.4168	Positive					No	No	nan	nan
14SW5587	37195	4	29.39	Positive					Yes	Yes	3030938290_ZZYV8WPF_v1_S63	3030938290_ZZYV1QT3_v2_S142
14SW5588	37197	4	nan	Negative					No	No	nan	nan
14SW5589	37198	4	39.4668	Positive					No	No	nan	nan
14SW5590	37196	4	36.1652	Positive					No	No	nan	nan
14SW5591	20436	4	nan	Negative					No	No	nan	nan
14SW5592	20431	4	nan	Negative					No	No	nan	nan
14SW5593	37128	4	28.7495	Positive					Yes	No	3030938261_ZZYV8WOM_v1_S343	nan
14SW5594	37215	4	nan	Negative					No	No	nan	nan
14SW5595	20435	4	nan	Negative					No	No	nan	nan
14SW5596	37241	4	nan	Negative					No	No	nan	nan
14SW5597	37240	4	nan	Negative					No	No	nan	nan
14SW5598	37293	4	40.8674	Positive					No	No	nan	nan
14SW5599	37292	4	38.4715	Positive					No	No	nan	nan
14SW5600	37290	4	nan	Negative					No	No	nan	nan
14SW5601	37291	4	23.7751	Positive					Yes	Yes	3030938038_ZZYV8WIF_v1_S231	3030938038_ZZYV1QNK_v2_S154
14SW5602	37135	4	nan	Negative					No	No	nan	nan
14SW5603	37134	4	36.3483	Positive					No	No	nan	nan
14SW5604	37276	4	40.2631	Positive					No	No	nan	nan
14SW5605	37277	4	nan	Negative					No	No	nan	nan
14SW5606	37246	4	34.6722	Positive					No	No	nan	nan
14SW5607	37247	4	36.8953	Positive					No	No	nan	nan
14SW5608	37309	4	33.3368	Positive					No	No	nan	nan
14SW5609	37310	4	32.9415	Positive					No	No	nan	nan
14SW5610	20366	4	38.8313	Positive					No	No	nan	nan
14SW5611	20367	4	26.2173	Positive					Yes	Yes	3030938148_ZZYV8WLH_v1_S331	3030938148_ZZYV1QQ4_v2_S166
14SW5612	20368	4	30.0983	Positive					Yes	Yes	3030938319_ZZYV8WQ8_v1_S311	3030938319_ZZYV1QTK_v2_S178
14SW5613	20379	4	nan	Negative					No	No	nan	nan
14SW5614	20674	4	40.4261	Positive					No	No	nan	nan
14SW5615	20655	4	37.5782	Positive					No	No	nan	nan
14SW5616	20657	4	nan	Negative					No	No	nan	nan
14SW5617	20664	4	31.4486	Positive					No	No	nan	nan
14SW5618	20656	4	nan	Negative					No	No	nan	nan
14SW5619	20681	4	nan	Negative					No	No	nan	nan
14SW5620	37278	4	nan	Negative					No	No	nan	nan
14SW5621	37118	4	nan	Negative					No	No	nan	nan
14SW5622	37117	4	nan	Negative					No	No	nan	nan
14SW5623	37116	4	nan	Negative					No	No	nan	nan
14SW5624	20403	4	nan	Negative					No	No	nan	nan
14SW5625	20401	4	27.5659	Positive					Yes	Yes	3030938204_ZZYV8WN1_v1_S7	3030938204_ZZYV1QRF_v2_S190
14SW5626	20471	4	nan	Negative					No	No	nan	nan
14SW5627	20494	4	nan	Negative					No	No	nan	nan
14SW5628	20473	4	nan	Negative					No	No	nan	nan
14SW5629	20489	4	nan	Negative					No	No	nan	nan
14SW5630	20491	4	nan	Negative					No	No	nan	nan
14SW5631	20469	4	nan	Negative					No	No	nan	nan
14SW5632	37266	4	34.8001	Positive					No	No	nan	nan
14SW5633	37265	4	nan	Negative					No	No	nan	nan
14SW5634	20466	4	31.8661	Positive					No	No	nan	nan
14SW5635	20467	4	29.4585	Positive					Yes	No	3030938295_ZZYV8WPK_v1_S211	nan
14SW5636	20474	4	34.995	Positive					No	No	nan	nan
14SW5637	37111	4	34.7417	Positive					No	No	nan	nan
14SW5638	37110	4	nan	Negative					No	No	nan	nan
14SW5639	37325	4	nan	Negative					No	No	nan	nan
14SW5640	37323	4	nan	Negative					No	No	nan	nan
14SW5641	37308	4	nan	Negative					No	No	nan	nan
14SW5642	37301	4	29.07	Positive					Yes	Yes	3030938283_ZZYV8WP8_v1_S283	3030938283_ZZYV1QSX_v2_S202
14SW5643	37137	4	nan	Negative					No	No	nan	nan
14SW5644	37114	4	37.3956	Positive					No	No	nan	nan
14SW5645	37358	4	35.1708	Positive					No	No	nan	nan
14SW5646	37151	4	29.5468	Positive					Yes	No	3030938302_ZZYV8WPR_v1_S17	nan
14SW5647	37359	4	nan	Negative					No	No	nan	nan
14SW5648	37102	4	30.884	Positive					Yes	No	3030938359_ZZYV8WRC_v1_S263	nan
14SW5649	37101	4	28.6648	Positive					Yes	Yes	3030938258_ZZYV8WOJ_v1_S336	3030938258_ZZYV1QSJ_v2_S119
14SW5650	37184	4	21.7993	Positive					Yes	Yes	3030937946_ZZYV8WFV_v1_S247	3030937946_ZZYV1QLG_v2_S131
14SW5651	37185	4	30.7724	Positive					Yes	Yes	3030938352_ZZYV8WR5_v1_S163	3030938352_ZZYUQM9R_v2_S143
14SW5652	37210	4	38.5377	Positive					No	No	nan	nan
14SW5653	37209	4	22.4212	Positive					Yes	No	3030937980_ZZYV8WGT_v1_S347	nan
14SW5654	37164	4	nan	Negative					No	No	nan	nan
14SW5655	37328	4	nan	Negative					No	No	nan	nan
14SW5656	37327	4	nan	Negative					No	No	nan	nan
14SW5657	37260	4	nan	Negative					No	No	nan	nan
14SW5658	37216	4	38.4992	Positive					No	No	nan	nan
14SW5659	37261	4	nan	Negative					No	No	nan	nan
14SW5660	37262	4	29.8322	Positive					Yes	Yes	3030938310_ZZYV8WPZ_v1_S295	3030938310_ZZYV1QTG_v2_S155
14SW5661	37145	4	nan	Negative					No	No	nan	nan
14SW5662	37119	4	nan	Negative					No	No	nan	nan
14SW5663	37257	4	nan	Negative					No	No	nan	nan
14SW5664	37256	4	nan	Negative					No	No	nan	nan
14SW5665	37258	4	nan	Negative					No	No	nan	nan
14SW5666	37289	4	nan	Negative					No	No	nan	nan
14SW5667	37288	4	nan	Negative					No	No	nan	nan
14SW5668	37287	4	nan	Negative					No	No	nan	nan
14SW5669	37190	4	nan	Negative					No	No	nan	nan
14SW5670	37189	4	33.8836	Positive					No	No	nan	nan
14SW5671	20371	4	nan	Negative					No	No	nan	nan
14SW5672	20372	4	nan	Negative					No	No	nan	nan
14SW5673	37143	4	nan	Negative					No	No	nan	nan
14SW5674	37144	4	38.3575	Positive					No	No	nan	nan
14SW5675	37142	4	nan	Negative					No	No	nan	nan
14SW5676	37160	4	20.5783	Positive					Yes	Yes	3030937917_ZZYV8WF2_v1_S361	3030937917_ZZYV1QKU_v2_S167
14SW5677	37161	4	40.6644	Positive					No	No	nan	nan
14SW5678	37155	4	35.8017	Positive					No	No	nan	nan
14SW5679	37157	4	26.493	Positive					Yes	Yes	3030938159_ZZYV8WLS_v1_S35	3030938159_ZZYV1QQE_v2_S179
14SW5680	37156	4	29.0407	Positive					Yes	Yes	3030938278_ZZYV8WP3_v1_S183	3030938278_ZZYV1QSW_v2_S191
14SW5681	37158	4	22.507	Positive					Yes	Yes	3030937984_ZZYV8WGX_v1_S115	3030937984_ZZYV1QME_v2_S120
14SW5682	37159	4	22.89	Positive					Yes	Yes	3030938007_ZZYV8WHK_v1_S215	3030938007_ZZYV1QMV_v2_S132
14SW5683	20458	4	31.1772	Positive					No	No	nan	nan
14SW5684	20457	4	28.7524	Positive					Yes	Yes	3030938263_ZZYV8WOO_v1_S195	3030938263_ZZYV1QSM_v2_S144
14SW5685	20591	4	25.6098	Positive					Yes	Yes	3030938118_ZZYV8WKN_v1_S315	3030938118_ZZYV1QPE_v2_S109
14SW5686	20590	4	30.4572	Positive					Yes	No	3030938336_ZZYV8WQP_v1_S32	nan
14SW5687	20589	4	30.3782	Positive					Yes	Yes	3030938331_ZZYV8WQK_v1_S288	3030938331_ZZYUQM9E_v2_S156
14SW5688	20454	4	nan	Negative					No	No	nan	nan
14SW5689	20453	4	31.7573	Positive					No	No	nan	nan
14SW5690	20592	4	31.9374	Positive					No	No	nan	nan
14SW5691	20587	4	33.3595	Positive					No	No	nan	nan
14SW5692	20456	4	27.3999	Positive					Yes	No	3030938197_ZZYV8WMU_v1_S135	nan
14SW5693	20608	4	31.6088	Positive					No	No	nan	nan
14SW5694	20610	4	23.1057	Positive					Yes	Yes	3030938016_ZZYV8WHT_v1_S199	3030938016_ZZYV1QN4_v2_S168
14SW5695	20606	4	20.0375	Positive					Yes	No	3030937903_ZZYV8WEO_v1_S187	nan
14SW5696	20607	4	27.2344	Positive					Yes	Yes	3030938188_ZZYV8WML_v1_S267	3030938188_ZZYV1QR3_v2_S180
14SW5697	20609	4	17.1447	Positive					Yes	No	3030937868_ZZYV8WDP_v1_S319	nan
14SW5698	20605	4	33.6337	Positive					No	No	nan	nan
14SW5699	37336	4	nan	Negative					No	No	nan	nan
14SW5700	37337	4	nan	Negative					No	No	nan	nan
14SW5701	37242	4	29.6475	Positive					Yes	No	3030938304_ZZYV8WPT_v1_S235	nan
14SW5702	37243	4	40.1505	Positive					No	No	nan	nan
14SW5703	37182	4	26.624	Positive					Yes	Yes	3030938162_ZZYV8WLV_v1_S167	3030938162_ZZYV1QQH_v2_S192
14SW5704	37183	4	27.3535	Positive					Yes	No	3030938194_ZZYV8WMR_v1_S365	nan
14SW5705	37181	4	23.9326	Positive					Yes	Yes	3030938047_ZZYV8WIO_v1_S299	3030938047_ZZYV1QNT_v2_S204
14SW5706	37175	4	nan	Negative					No	No	nan	nan
14SW5707	37176	4	nan	Negative					No	No	nan	nan
14SW5708	37212	4	nan	Negative					No	No	nan	nan
14SW5709	37211	4	nan	Negative					No	No	nan	nan
14SW5710	37239	4	nan	Negative					No	No	nan	nan
14SW5711	37238	4	nan	Negative					No	No	nan	nan
14SW5712	37343	4	nan	Negative					No	No	nan	nan
14SW5713	37281	4	nan	Negative					No	No	nan	nan
14SW5714	37280	4	nan	Negative					No	No	nan	nan
14SW5715	37282	4	20.3506	Positive					Yes	Yes	3030937911_ZZYV8WEW_v1_S240	3030937911_ZZYV1QKO_v2_S121
14SW5716	37283	4	32.4712	Positive					No	No	nan	nan
14SW5717	37307	4	23.1328	Positive					Yes	No	3030938019_ZZYV8WHW_v1_S99	nan
14SW5718	37268	4	19.5566	Positive					Yes	Yes	3030937890_ZZYV8WEB_v1_S219	3030937890_ZZYV1QK5_v2_S133
14SW5719	37267	4	33.2846	Positive					No	No	nan	nan
14SW5720	37147	4	nan	Negative					No	No	nan	nan
14SW5721	37148	4	nan	Negative					No	No	nan	nan
14SW5722	37121	4	nan	Negative					No	No	nan	nan
14SW5723	37122	4	nan	Negative					No	No	nan	nan
14SW5724	37299	4	24.8748	Positive					Yes	Yes	3030938090_ZZYV8WJV_v1_S67	3030938090_ZZYV1QOQ_v2_S145
14SW5725	37300	4	nan	Negative					No	No	nan	nan
14SW5726	37317	4	15.7269	Positive					Yes	No	3030937862_ZZYV8WDJ_v1_S87	nan
14SW5727	37319	4	33.9967	Positive					No	No	nan	nan
14SW5728	37318	4	30.6702	Positive					Yes	No	3030938346_ZZYV8WQZ_v1_S147	nan
14SW5729	20601	4	36.9711	Positive					No	No	nan	nan
14SW5730	37105	4	34.2389	Positive					No	No	nan	nan
14SW5731	37104	4	15.1978	Positive					Yes	Yes	3030937861_ZZYV8WDI_v1_S303	3030937861_ZZYV1QJK_v2_S157
14SW5732	37141	4	25.1499	Positive					Yes	Yes	3030938104_ZZYV8WK9_v1_S139	3030938104_ZZYV1QP2_v2_S169
14SW5733	20602	4	33.7793	Positive					No	No	nan	nan
14SW5734	20600	4	nan	Negative					No	No	nan	nan
14SW5735	20599	4	33.7175	Positive					No	No	nan	nan
14SW5736	37139	4	30.3017	Positive					Yes	Yes	3030938329_ZZYV8WQI_v1_S20	3030938329_ZZYV1QTN_v2_S181
14SW5737	37140	4	nan	Negative					No	No	nan	nan
14SW5738	20579	4	19.3746	Positive					Yes	Yes	3030937885_ZZYV8WE6_v1_S271	3030937885_ZZYV1QK0_v2_S193
14SW5739	20578	4	20.6708	Positive					Yes	No	3030937918_ZZYV8WF3_v1_S39	nan
14SW5740	37331	4	26.7152	Positive					Yes	No	3030938167_ZZYV8WM0_v1_S192	nan
14SW5741	37333	4	30.4527	Positive					Yes	No	3030938335_ZZYV8WQO_v1_S119	nan
14SW5742	20581	4	15.8596	Positive					Yes	No	3030937863_ZZYV8WDK_v1_S171	nan
14SW5744	20576	4	nan	Negative					No	No	nan	nan
14SW5745	20577	4	36.5711	Positive					No	No	nan	nan
14SW5746	37179	4	28.934	Positive					Yes	No	3030938270_ZZYV8WOV_v1_S151	nan
14SW5747	37178	4	37.5351	Positive					No	No	nan	nan
14SW5748	37177	4	37.8965	Positive					No	No	nan	nan
14SW5749	37250	4	nan	Negative					No	No	nan	nan
14SW5750	37251	4	nan	Negative					No	No	nan	nan
14SW5751	37252	4	nan	Negative					No	No	nan	nan
14SW5752	37264	4	33.8237	Positive					No	No	nan	nan
14SW5753	37263	4	nan	Negative					No	No	nan	nan
14SW5754	37186	4	28.5456	Positive					Yes	Yes	3030938254_ZZYV8WOF_v1_S251	3030938254_ZZYV1QSG_v2_S205
14SW5755	37217	4	37.3716	Positive					No	No	nan	nan
14SW5756	37109	4	40.1426	Positive					No	No	nan	nan
14SW5757	37126	4	27.6673	Positive					Yes	Yes	3030938210_ZZYV8WN7_v1_S260	3030938210_ZZYV1QRH_v2_S122
14SW5758	37103	4	35.1721	Positive					No	No	nan	nan
14SW5759	37324	4	nan	Negative					No	No	nan	nan
14SW5760	37322	4	nan	Negative					No	No	nan	nan
14SW5761	37340	4	nan	Negative					No	No	nan	nan
14SW5762	37341	4	nan	Negative					No	No	nan	nan
14SW5763	37356	4	15.9695	Positive					Yes	Yes	3030937864_ZZYV8WDL_v1_S71	3030937864_ZZYV1QJL_v2_S134
14SW5764	37357	4	32.712	Positive					No	No	nan	nan
14SW5765	20511	4	nan	Negative					No	No	nan	nan
14SW5766	20510	4	27.5549	Positive					Yes	Yes	3030938203_ZZYV8WN0_v1_S51	3030938203_ZZYV1QRE_v2_S146
14SW5767	20512	4	33.7816	Positive					No	No	nan	nan
14SW5768	37349	4	20.6959	Positive					Yes	Yes	3030937920_ZZYV8WF5_v1_S128	3030937920_ZZYV1QKW_v2_S172
14SW5769	37362	4	18.8298	Positive					Yes	Yes	3030937881_ZZYV8WE2_v1_S358	3030937881_ZZYV1QJX_v2_S158
14SW5770	37363	4	26.1479	Positive					Yes	Yes	3030938146_ZZYV8WLF_v1_S49	3030938146_ZZYV1QQ2_v2_S170
14SW5771	37347	4	29.9807	Positive					Yes	No	3030938315_ZZYV8WQ4_v1_S103	nan
14SW5772	37346	4	25.0091	Positive					Yes	Yes	3030938100_ZZYV8WK5_v1_S328	3030938100_ZZYV1QOZ_v2_S194
14SW5773	37348	4	23.5069	Positive					Yes	Yes	3030938029_ZZYV8WI6_v1_S228	3030938029_ZZYV1QNC_v2_S108
14SW5774	37312	4	38.5742	Positive					No	No	nan	nan
14SW5775	37311	4	36.1522	Positive					No	No	nan	nan
14SW5776	37270	4	37.4492	Positive					No	No	nan	nan
14SW5777	37269	4	37.3573	Positive					No	No	nan	nan
14SW5778	37334	4	35.3502	Positive					No	No	nan	nan
14SW5779	37332	4	36.5923	Positive					No	No	nan	nan
14SW5780	37335	4	nan	Negative					No	No	nan	nan
14SW5781	37208	4	28.9551	Positive					Yes	Yes	3030938272_ZZYV8WOX_v1_S6	3030938272_ZZYV1QSR_v2_S206
14SW5782	37202	4	nan	Negative					No	No	nan	nan
14SW5783	37233	4	37.7215	Positive					No	No	nan	nan
14SW5784	37203	4	nan	Negative					No	No	nan	nan
14SW5785	37306	4	nan	Negative					No	No	nan	nan
14SW5786	58000	4	38.1895	Positive					No	No	nan	nan
14SW5787	37273	4	nan	Negative					No	No	nan	nan
14SW5788	37305	4	nan	Negative					No	No	nan	nan
14SW5789	37272	4	nan	Negative					No	No	nan	nan
14SW5790	37232	4	nan	Negative					No	No	nan	nan
14SW5791	37123	4	nan	Negative					No	No	nan	nan
14SW5792	37146	4	nan	Negative					No	No	nan	nan
14SW5793	37107	4	nan	Negative					No	No	nan	nan
14SW5795	20384	4	nan	Negative					No	No	nan	nan
14SW5796	37127	4	39.3919	Positive					No	No	nan	nan
14SW5797	20520	4	nan	Negative					No	No	nan	nan
14SW5798	20516	4	nan	Negative					No	No	nan	nan
14SW5801	37228	4	36.0576	Positive					No	No	nan	nan
14SW5802	37248	4	29.9544	Positive					Yes	Yes	3030938313_ZZYV8WQ2_v1_S203	3030938313_ZZYV1QTI_v2_S123
14SW5803	37226	4	36.9132	Positive					No	No	nan	nan
14SW5804	37227	4	39.1099	Positive					No	No	nan	nan
14SW5805	37154	4	nan	Negative					No	No	nan	nan
14SW5806	37153	4	nan	Negative					No	No	nan	nan
14SW5807	37152	4	nan	Negative					No	No	nan	nan
14SW5808	37294	4	nan	Negative					No	No	nan	nan
14SW5809	37295	4	38.8481	Positive					No	No	nan	nan
14SW5810	37221	4	39.3323	Positive					No	No	nan	nan
14SW5811	37222	4	28.9783	Positive					Yes	Yes	3030938273_ZZYV8WOY_v1_S149	3030938273_ZZYV1QSS_v2_S135
14SW5812	37234	4	nan	Negative					No	No	nan	nan
14SW5813	37235	4	32.08	Positive					No	No	nan	nan
14SW5814	37254	4	nan	Negative					No	No	nan	nan
14SW5815	37255	4	nan	Negative					No	No	nan	nan
14SW5816	37237	4	38.6035	Positive					No	No	nan	nan
14SW5817	37236	4	34.4426	Positive					No	No	nan	nan
14SW5818	20380	4	35.4715	Positive					No	No	nan	nan
14SW5819	20381	4	nan	Negative					No	No	nan	nan
14SW5820	20382	4	nan	Negative					No	No	nan	nan
14SW5821	37274	4	nan	Negative					No	No	nan	nan
14SW5822	37174	4	nan	Negative					No	No	nan	nan
14SW5823	37173	4	nan	Negative					No	No	nan	nan
14SW5824	37213	4	nan	Negative					No	No	nan	nan
14SW5825	37244	4	nan	Negative					No	No	nan	nan
14SW5826	37218	4	36.1735	Positive					No	No	nan	nan
14SW5827	37180	4	40.8548	Positive					No	No	nan	nan
14SW5829	37224	4	nan	Negative					No	No	nan	nan
14SW5830	37223	4	38.1986	Positive					No	No	nan	nan
14SW5831	37225	4	nan	Negative					No	No	nan	nan
14SW5832	37302	4	34.8017	Positive					No	No	nan	nan
14SW5833	37304	4	39.3158	Positive					No	No	nan	nan
14SW5834	37303	4	nan	Negative					No	No	nan	nan
14SW5835	37284	4	28.042	Positive					Yes	No	3030938229_ZZYV8WNQ_v1_S372	nan
14SW5836	37229	4	37.4262	Positive					No	No	nan	nan
14SW5837	37298	4	nan	Negative					No	No	nan	nan
14SW5838	37296	4	nan	Negative					No	No	nan	nan
14SW5839	37321	4	30.106	Positive					Yes	No	3030938320_ZZYV8WQ9_v1_S292	nan
14SW5840	37320	4	18.7797	Positive					Yes	Yes	3030937878_ZZYV8WDZ_v1_S176	3030937878_ZZYV1QJV_v2_S147
14SW5841	37297	4	nan	Negative					No	No	nan	nan
14SW5842	20411	4	nan	Negative					No	No	nan	nan
14SW5843	20412	4	nan	Negative					No	No	nan	nan
14SW5844	20414	4	35.2283	Positive					No	No	nan	nan
14SW5845	20413	4	33.4544	Positive					No	No	nan	nan
14SW5847	20407	4	nan	Negative					No	No	nan	nan
14SW5848	20399	4	31.5554	Positive					No	No	nan	nan
14SW5849	37338	4	27.6044	Positive					Yes	No	3030938207_ZZYV8WN4_v1_S276	nan
14SW5850	20402	4	nan	Negative					No	No	nan	nan
14SW5851	20651	4	nan	Negative					No	No	nan	nan
14SW5852	20653	4	35.5269	Positive					No	No	nan	nan
14SW5853	20652	4	25.7285	Positive					Yes	Yes	3030938124_ZZYV8WKT_v1_S29	3030938124_ZZYV1QPI_v2_S159
14SW5854	20649	4	nan	Negative					No	No	nan	nan
14SW5855	20650	4	nan	Negative					No	No	nan	nan
14SW5856	20647	4	nan	Negative					No	No	nan	nan
14SW5857	20648	4	34.0514	Positive					No	No	nan	nan
14SW5858	20262	4	34.6199	Positive					No	No	nan	nan
14SW5859	20673	4	nan	Negative					No	No	nan	nan
14SW5866	20352	5	24.3038	Positive					Yes	Yes	3030938067_ZZYV8WJ8_v1_S308	3030938067_ZZYV1QO9_v2_S171
14SW5867	20350	5	23.8385	Positive					Yes	Yes	3030938041_ZZYV8WII_v1_S160	3030938041_ZZYV1QNN_v2_S183
14SW5868	20351	5	31.0073	Positive					Yes	Yes	3030938366_ZZYV8WRJ_v1_S60	3030938366_ZZYUQM9X_v2_S195
14SW5869	20694	5	24.5518	Positive					Yes	Yes	3030938073_ZZYV8WJE_v1_S208	3030938073_ZZYV1QOE_v2_S207
14SW5870	37120	5	28.5289	Positive					Yes	No	3030938253_ZZYV8WOE_v1_S197	nan
14SW5871	37279	5	28.4767	Positive					Yes	Yes	3030938250_ZZYV8WOB_v1_S97	3030938250_ZZYV1QSE_v2_S124
14SW5872	20644	5	25.7168	Positive					Yes	Yes	3030938122_ZZYV8WKR_v1_S193	3030938122_ZZYV1QPH_v2_S84
14SW5873	20632	5	29.0361	Positive					Yes	No	3030938277_ZZYV8WP2_v1_S224	nan
14SW5874	37364	5	27.155	Positive					Yes	Yes	3030938185_ZZYV8WMI_v1_S156	3030938185_ZZYV1QR1_v2_S72
14SW5875	37344	5	25.7894	Positive					Yes	Yes	3030938128_ZZYV8WKX_v1_S11	3030938128_ZZYV1QPL_v2_S60
14SW5876	20615	5	30.0384	Positive					Yes	No	3030938316_ZZYV8WQ5_v1_S44	nan
14SW5877	20617	5	25.3006	Positive					Yes	Yes	3030938109_ZZYV8WKE_v1_S369	3030938109_ZZYV1QP5_v2_S96
14SW5879	37329	5	30.7879	Positive					Yes	Yes	3030938355_ZZYV8WR8_v1_S245	3030938355_ZZYUQM9T_v2_S36
14SW5880	37330	5	27.1849	Positive					Yes	No	3030938187_ZZYV8WMK_v1_S256	nan
14SW5881	37326	5	23.8696	Positive					Yes	Yes	3030938042_ZZYV8WIJ_v1_S304	3030938042_ZZYV1QNO_v2_S111
14SW5882	37365	5	30.2976	Positive					Yes	No	3030938328_ZZYV8WQH_v1_S145	nan
14SW5883	20393	5	nan	Negative					No	No	nan	nan
14SW5884	20395	5	24.9153	Positive					Yes	Yes	3030938093_ZZYV8WJY_v1_S272	3030938093_ZZYV1QOS_v2_S24
14SW5885	20396	5	27.9527	Positive					Yes	Yes	3030938222_ZZYV8WNJ_v1_S76	3030938222_ZZYV1QRS_v2_S12
14SW5886	20388	5	31.0854	Positive					No	No	nan	nan
14SW5887	20387	5	21.9507	Positive					Yes	Yes	3030937950_ZZYV8WFZ_v1_S56	3030937950_ZZYV1QLK_v2_S95
14SW5888	20397	5	26.4701	Positive					Yes	Yes	3030938156_ZZYV8WLP_v1_S293	3030938156_ZZYV1QQB_v2_S83
14SW5889	20392	5	22.0057	Positive					Yes	Yes	3030937955_ZZYV8WG4_v1_S241	3030937955_ZZYV1QLO_v2_S71
14SW5890	1-5	5	24.754	Positive					Yes	No	3030938085_ZZYV8WJQ_v1_S124	nan
14SW5891	37133	5	25.6795	Positive					Yes	Yes	3030938121_ZZYV8WKQ_v1_S92	3030938121_ZZYV1QPG_v2_S59
14SW5892	37286	5	22.1021	Positive					Yes	Yes	3030937961_ZZYV8WGA_v1_S204	3030937961_ZZYV1QLU_v2_S47
14SW5893	37285	5	24.5753	Positive					Yes	Yes	3030938074_ZZYV8WJF_v1_S25	3030938074_ZZYV1QOF_v2_S35
14SW5894	37201	5	24.2638	Positive					Yes	No	3030938063_ZZYV8WJ4_v1_S341	nan
14SW5895	37199	5	27.7339	Positive					Yes	Yes	3030938213_ZZYV8WNA_v1_S354	3030938213_ZZYV1QRK_v2_S23
14SW5896	37200	5	30.0748	Positive					Yes	Yes	3030938318_ZZYV8WQ7_v1_S324	3030938318_ZZYV1QTJ_v2_S11
14SW5897	20594	5	30.8993	Positive					Yes	Yes	3030938360_ZZYV8WRD_v1_S340	3030938360_ZZYUQM9U_v2_S94
14SW5898	20595	5	28.4551	Positive					Yes	Yes	3030938247_ZZYV8WO8_v1_S108	3030938247_ZZYV1QSB_v2_S82
14SW5899	37206	5	24.2845	Positive					Yes	Yes	3030938064_ZZYV8WJ5_v1_S172	3030938064_ZZYV1QO8_v2_S70
14SW5900	37207	5	31.8488	Positive					No	No	nan	nan
14SW5901	20348	5	34.7868	Positive					No	No	nan	nan
14SW5902	37231	5	29.4997	Positive					Yes	Yes	3030938299_ZZYV8XHS_v1_S104	3030938299_ZZYV1QT9_v2_S41
14SW5903	20539	5	nan	Negative					No	No	nan	nan
14SW5904	20533	5	38.9685	Positive					No	No	nan	nan
14SW5905	20532	5	33.2497	Positive					No	No	nan	nan
14SW5906	20537	5	38.5214	Positive					No	No	nan	nan
14SW5907	20543	5	38.2938	Positive					No	No	nan	nan
14SW5908	20549	5	nan	Negative					No	No	nan	nan
14SW5909	20542	5	41.9942	Positive					No	No	nan	nan
14SW5910	20527	5	39.9133	Positive					No	No	nan	nan
14SW5911	20525	5	nan	Negative					No	No	nan	nan
14SW5912	20528	5	nan	Negative					No	No	nan	nan
14SW5913	37163	5	27.6615	Positive					Yes	Yes	3030938209_ZZYV8XFA_v1_S289	3030938209_ZZYV1QRG_v2_S136
14SW5914	37162	5	26.9209	Positive					Yes	Yes	3030938177_ZZYV8WMA_v1_S188	3030938177_ZZYV1QQU_v2_S148
14SW5915	37193	5	23.9197	Positive					Yes	Yes	3030938046_ZZYV8WIN_v1_S40	3030938046_ZZYV1QNS_v2_S160
14SW5916	37194	5	30.693	Positive					Yes	No	3030938348_ZZYV8WR1_v1_S72	nan
14SW5917	37170	5	22.985	Positive					Yes	Yes	3030938010_ZZYV8WHN_v1_S140	3030938010_ZZYV1QMY_v2_S66
14SW5918	37171	5	25.5761	Positive					Yes	Yes	3030938116_ZZYV8WKL_v1_S220	3030938116_ZZYV1QPC_v2_S79
14SW5919	37165	5	31.9004	Positive					No	No	nan	nan
14SW5920	37167	5	30.769	Positive					Yes	No	3030938351_ZZYV8WR4_v1_S351	nan
14SW5921	37166	5	25.0252	Positive					Yes	Yes	3030938101_ZZYV8WK6_v1_S21	3030938101_ZZYV1QP0_v2_S92
14SW5922	20513	5	25.2699	Positive					Yes	No	3030938107_ZZYV8WKC_v1_S120	nan
14SW5923	20514	5	31.712	Positive					No	No	nan	nan
14SW5924	37192	5	24.1506	Positive					Yes	Yes	3030938057_ZZYV8WIY_v1_S320	3030938057_ZZYV1QO2_v2_S184
14SW5925	37350	5	28.8244	Positive					Yes	Yes	3030938267_ZZYV8XGW_v1_S12	3030938267_ZZYV1QSO_v2_S196
14SW5926	37351	5	27.0597	Positive					Yes	Yes	3030938179_ZZYV8WMC_v1_S88	3030938179_ZZYV1QQV_v2_S208
14SW5927	37352	5	29.4446	Positive					Yes	Yes	3030938293_ZZYV8WPI_v1_S252	3030938293_ZZYV1QT5_v2_S125
14SW5928	37354	5	25.8281	Positive					Yes	Yes	3030938130_ZZYV8WKZ_v1_S366	3030938130_ZZYV1QPN_v2_S137
14SW5929	37355	5	26.8133	Positive					Yes	Yes	3030938171_ZZYV8WM4_v1_S168	3030938171_ZZYV1QQO_v2_S149
14SW5930	37353	5	24.9684	Positive					Yes	Yes	3030938096_ZZYV8WK1_v1_S105	3030938096_ZZYV1QOV_v2_S127
14SW5931	37204	5	27.3396	Positive					Yes	Yes	3030938192_ZZYV8WMP_v1_S136	3030938192_ZZYV1QR7_v2_S173
14SW5932	37205	5	26.548	Positive					Yes	Yes	3030938161_ZZYV8WLU_v1_S68	3030938161_ZZYV1QQG_v2_S185
14SW5933	37219	5	34.531	Positive					No	No	nan	nan
14SW5934	37220	5	28.7196	Positive					Yes	Yes	3030938260_ZZYV8WOL_v1_S57	3030938260_ZZYV1QSL_v2_S197
14SW5935	37168	5	27.7603	Positive					Yes	Yes	3030938215_ZZYV8WNC_v1_S284	3030938215_ZZYV1QRM_v2_S209
14SW5936	37169	5	24.2078	Positive					Yes	Yes	3030938061_ZZYV8WJ2_v1_S184	3030938061_ZZYV1QO6_v2_S126
14SW5937	37172	5	29.2281	Positive					Yes	Yes	3030938286_ZZYV8WPB_v1_S337	3030938286_ZZYV1QT0_v2_S138
14SW5938	37132	5	24.7131	Positive					Yes	No	3030938083_ZZYV8WJO_v1_S8	nan
14SW5939	37187	5	23.0851	Positive					Yes	Yes	3030938013_ZZYV8X9U_v1_S84	3030938013_ZZYV1QN1_v2_S150
14SW5940	20361	5	19.7988	Positive					Yes	Yes	3030937896_ZZYV8WEH_v1_S18	3030937896_ZZYV1QKB_v2_S162
14SW5941	20464	5	25.4704	Positive					Yes	Yes	3030938114_ZZYV8WKJ_v1_S200	3030938114_ZZYV1QPA_v2_S174
14SW5943	20437	5	22.4375	Positive					Yes	Yes	3030937981_ZZYV8WGU_v1_S216	3030937981_ZZYV1QMB_v2_S10
14SW5944	20586	5	30.8559	Positive					Yes	No	3030938358_ZZYV8WRB_v1_S152	nan
14SW5945	37259	5	25.7637	Positive					Yes	No	3030938126_ZZYV8WKV_v1_S348	nan
14SW5946	37271	5	18.2042	Positive					Yes	No	3030937874_ZZYV8WDV_v1_S248	nan
14SW5947	37339	5	24.0915	Positive					Yes	Yes	3030938053_ZZYV8WIU_v1_S332	3030938053_ZZYV1QNY_v2_S186
14SW5948	20365	5	27.3425	Positive					Yes	Yes	3030938193_ZZYV8WMQ_v1_S36	3030938193_ZZYV1QR8_v2_S198
14SW5949	20360	5	34.4673	Positive					No	No	nan	nan
14SW5950	37129	5	21.1821	Positive					Yes	Yes	3030937926_ZZYV8WFB_v1_S116	3030937926_ZZYV1QL1_v2_S210
14SW5951	37112	5	27.1038	Positive					Yes	Yes	3030938181_ZZYV8WME_v1_S268	3030938181_ZZYV1QQX_v2_S139
14SW5952	37150	5	nan	Negative					No	No	nan	nan
14SW5953	37149	5	32.6127	Positive					No	No	nan	nan
14SW5954	37113	5	23.6538	Positive					Yes	Yes	3030938032_ZZYV8WI9_v1_S316	3030938032_ZZYV1QNE_v2_S151
14SW5955	20443	5	34.7751	Positive					No	No	nan	nan
14SW5956	20565	5	29.0671	Positive					Yes	No	3030938282_ZZYV8WP7_v1_S132	nan
14SW5957	20563	5	24.2886	Positive					Yes	No	3030938066_ZZYV8WJ7_v1_S4	nan
14SW5958	20566	5	31.0363	Positive					No	No	nan	nan
14SW5959	20499	5	25.3819	Positive					Yes	Yes	3030938113_ZZYV8WKI_v1_S296	3030938113_ZZYV1QP9_v2_S23
14SW5960	51809	5	nan	Negative					No	No	nan	nan
14SW5961	51808	5	nan	Negative					No	No	nan	nan
14SW5962	20501	5	nan	Negative					No	No	nan	nan
14SW5963	20500	5	39.6089	Positive					No	No	nan	nan
14SW5964	20498	5	nan	Negative					No	No	nan	nan
14SW5965	20496	5	nan	Negative					No	No	nan	nan
14SW5966	20506	5	23.917	Positive					Yes	Yes	3030938045_ZZYV8WIM_v1_S101	3030938045_ZZYV1QNR_v2_S36
14SW5967	20505	5	nan	Negative					No	No	nan	nan
14SW5968	20507	5	31.6074	Positive					No	No	nan	nan
14SW5969	20422	5	27.8338	Positive					Yes	Yes	3030938219_ZZYV8WNG_v1_S362	3030938219_ZZYV1QRQ_v2_S103
14SW5970	20426	5	36.4462	Positive					No	No	nan	nan
14SW5971	20429	5	24.6676	Positive					Yes	Yes	3030938079_ZZYV8WJK_v1_S201	3030938079_ZZYV1QOJ_v2_S163
14SW5972	20424	5	nan	Negative					No	No	nan	nan
14SW5973	20430	5	40.8712	Positive					No	No	nan	nan
14SW5974	20423	5	35.5495	Positive					No	No	nan	nan
14SW5975	20425	5	nan	Negative					No	No	nan	nan
14SW5976	20428	5	44.1323	Positive					No	No	nan	nan
14SW5977	20419	5	nan	Negative					No	No	nan	nan
14SW5978	20420	5	39.064	Positive					No	No	nan	nan
14SW5979	20421	5	nan	Negative					No	No	nan	nan
14SW5980	37314	5	nan	Negative					No	No	nan	nan
14SW5981	37313	5	nan	Negative					No	No	nan	nan
14SW5982	37316	5	nan	Negative					No	No	nan	nan
14SW5983	37315	5	37.8619	Positive					No	No	nan	nan
14SW5984	37195	5	30.781	Positive					Yes	No	3030938354_ZZYV8WR7_v1_S153	nan
14SW5985	37198	5	21.4044	Positive					Yes	No	3030937936_ZZYV8WFL_v1_S280	nan
14SW5986	37196	5	26.6773	Positive					Yes	Yes	3030938164_ZZYV8WLX_v1_S64	3030938164_ZZYV1QQI_v2_S112
14SW5987	37197	5	28.4694	Positive					Yes	Yes	3030938249_ZZYV8WOA_v1_S232	3030938249_ZZYV1QSD_v2_S175
14SW5988	20436	5	35.0563	Positive					No	No	nan	nan
14SW5989	20431	5	28.0385	Positive					Yes	Yes	3030938228_ZZYV8WNP_v1_S264	3030938228_ZZYV1QRX_v2_S65
14SW5990	37128	5	19.3761	Positive					Yes	Yes	3030937886_ZZYV8WE7_v1_S80	3030937886_ZZYV1QK1_v2_S78
14SW5991	20435	5	38.2296	Positive					No	No	nan	nan
14SW5992	37215	5	28.384	Positive					Yes	No	3030938240_ZZYV8WO1_v1_S164	nan
14SW5993	37240	5	30.4684	Positive					Yes	Yes	3030938337_ZZYV8WQQ_v1_S53	3030938337_ZZYUQM9I_v2_S187
14SW5994	37241	5	20.4082	Positive					Yes	Yes	3030937912_ZZYV8WEX_v1_S180	3030937912_ZZYV1QKP_v2_S91
14SW5995	37293	5	40.1951	Positive					No	No	nan	nan
14SW5996	37292	5	29.8647	Positive					Yes	No	3030938311_ZZYV8WQ0_v1_S376	nan
14SW5997	37291	5	28.0893	Positive					Yes	No	3030938230_ZZYV8WNR_v1_S249	nan
14SW5998	37290	5	22.4035	Positive					Yes	Yes	3030937977_ZZYV8WGQ_v1_S109	3030937977_ZZYV1QM8_v2_S199
14SW5999	37134	5	21.2606	Positive					Yes	No	3030937930_ZZYV8WFF_v1_S349	nan
14SW6000	37135	5	25.8748	Positive					Yes	Yes	3030938135_ZZYV8WL4_v1_S345	3030938135_ZZYV1QPS_v2_S211
14SW6001	37310	5	22.4103	Positive					Yes	Yes	3030937979_ZZYV8WGS_v1_S157	3030937979_ZZYV1QMA_v2_S97
14SW6002	37309	5	29.0327	Positive					Yes	Yes	3030938276_ZZYV8WP1_v1_S344	3030938276_ZZYV1QSV_v2_S109
14SW6003	20366	5	24.7371	Positive					Yes	Yes	3030938084_ZZYV8WJP_v1_S61	3030938084_ZZYV1QOM_v2_S9
14SW6004	20367	5	30.3221	Positive					Yes	No	3030938330_ZZYV8WQJ_v1_S212	nan
14SW6005	20379	5	28.8338	Positive					Yes	Yes	3030938268_ZZYV8WOT_v1_S112	3030938268_ZZYV1QSP_v2_S121
14SW6006	20368	5	25.047	Positive					Yes	No	3030938102_ZZYV8WK7_v1_S15	nan
14SW6007	20664	5	36.0031	Positive					No	No	nan	nan
14SW6008	37278	5	nan	Negative					No	No	nan	nan
14SW6009	20681	5	nan	Negative					No	No	nan	nan
14SW6010	37117	5	32.9959	Positive					No	No	nan	nan
14SW6011	37116	5	22.7555	Positive					Yes	Yes	3030938000_ZZYV8WHD_v1_S205	3030938000_ZZYV1QMR_v2_S133
14SW6012	37118	5	33.0149	Positive					No	No	nan	nan
14SW6013	20401	5	32.3114	Positive					No	No	nan	nan
14SW6014	20403	5	34.8813	Positive					No	No	nan	nan
14SW6015	20494	5	33.3756	Positive					No	No	nan	nan
14SW6016	20471	5	nan	Negative					No	No	nan	nan
14SW6017	20489	5	nan	Negative					No	No	nan	nan
14SW6018	20473	5	nan	Negative					No	No	nan	nan
14SW6019	20491	5	nan	Negative					No	No	nan	nan
14SW6020	20469	5	38.1761	Positive					No	No	nan	nan
14SW6021	37265	5	30.735	Positive					Yes	Yes	3030938349_ZZYV8WR2_v1_S312	3030938349_ZZYUQM9P_v2_S145
14SW6022	37266	5	31.9616	Positive					No	No	nan	nan
14SW6023	20467	5	21.5742	Positive					Yes	Yes	3030937942_ZZYV8WFR_v1_S301	3030937942_ZZYV1QLD_v2_S157
14SW6024	20474	5	19.6094	Positive					Yes	Yes	3030937891_ZZYV8WEC_v1_S19	3030937891_ZZYV1QK6_v2_S169
14SW6025	20466	5	22.301	Positive					Yes	Yes	3030937970_ZZYV8WGJ_v1_S253	3030937970_ZZYV1QM1_v2_S181
14SW6026	37111	5	40.6417	Positive					No	No	nan	nan
14SW6027	37110	5	40.8988	Positive					No	No	nan	nan
14SW6028	37301	5	34.1379	Positive					No	No	nan	nan
14SW6029	37302	5	26.8341	Positive					Yes	Yes	3030938174_ZZYV8WM7_v1_S297	3030938174_ZZYV1QQR_v2_S98
14SW6030	37224	5	30.7632	Positive					Yes	Yes	3030938350_ZZYV8WR3_v1_S209	3030938350_ZZYUQM9Q_v2_S122
14SW6031	37229	5	19.6904	Positive					Yes	Yes	3030937893_ZZYV8WEE_v1_S265	3030937893_ZZYV1QK8_v2_S134
14SW6032	37284	5	26.4734	Positive					Yes	Yes	3030938158_ZZYV8WLR_v1_S117	3030938158_ZZYV1QQD_v2_S146
14SW6033	37298	5	nan	Negative					No	No	nan	nan
14SW6034	37296	5	22.0534	Positive					Yes	Yes	3030937958_ZZYV8WG7_v1_S26	3030937958_ZZYV1QLR_v2_S22
14SW6035	37321	5	21.4757	Positive					Yes	Yes	3030937939_ZZYV8WFO_v1_S121	3030937939_ZZYV1QLA_v2_S158
14SW6036	37320	5	23.6689	Positive					Yes	Yes	3030938033_ZZYV8WIA_v1_S261	3030938033_ZZYV1QNF_v2_S35
14SW6037	37297	5	nan	Negative					No	No	nan	nan
14SW6038	20411	5	30.9583	Positive					Yes	Yes	3030938362_ZZYV8WRF_v1_S113	3030938362_ZZYUQM9V_v2_S170
14SW6039	20412	5	35.4928	Positive					No	No	nan	nan
14SW6040	20414	5	nan	Negative					No	No	nan	nan
14SW6041	20413	5	34.3611	Positive					No	No	nan	nan
14SW6043	20407	5	nan	Negative					No	No	nan	nan
14SW6044	20399	5	24.6946	Positive					Yes	Yes	3030938081_ZZYV8WJM_v1_S165	3030938081_ZZYV1QOK_v2_S182
14SW6045	37338	5	30.5068	Positive					Yes	No	3030938339_ZZYV8WQS_v1_S161	nan
14SW6046	20402	5	nan	Negative					No	No	nan	nan
14SW6047	20651	5	35.7082	Positive					No	No	nan	nan
14SW6048	20653	5	35.7619	Positive					No	No	nan	nan
14SW6049	20652	5	22.1316	Positive					Yes	Yes	3030937963_ZZYV8WGC_v1_S73	3030937963_ZZYV1QLW_v2_S99
14SW6050	20649	5	nan	Negative					No	No	nan	nan
14SW6051	20650	5	35.7051	Positive					No	No	nan	nan
14SW6052	20647	5	28.4489	Positive					Yes	Yes	3030938246_ZZYV8WO7_v1_S305	3030938246_ZZYV1QSA_v2_S111
14SW6053	20648	5	24.4048	Positive					Yes	Yes	3030938069_ZZYV8WJA_v1_S213	3030938069_ZZYV1QOB_v2_S123
14SW6054	37114	5	nan	Negative					No	No	nan	nan
14SW6055	37137	5	42.326	Positive					No	No	nan	nan
14SW6056	37151	5	22.61	Positive					Yes	Yes	3030937989_ZZYV8WH2_v1_S355	3030937989_ZZYV1QMI_v2_S135
14SW6057	37102	5	27.7207	Positive					Yes	Yes	3030938212_ZZYV8WN9_v1_S22	3030938212_ZZYV1QRJ_v2_S147
14SW6058	37101	5	30.0457	Positive					Yes	No	3030938317_ZZYV8WQ6_v1_S257	nan
14SW6059	37164	5	27.5851	Positive					Yes	No	3030938205_ZZYV8WN2_v1_S69	nan
14SW6060	37328	5	nan	Negative					No	No	nan	nan
14SW6061	37327	5	nan	Negative					No	No	nan	nan
14SW6062	37216	5	19.8139	Positive					Yes	Yes	3030937897_ZZYV8WEI_v1_S65	3030937897_ZZYV1QKC_v2_S159
14SW6063	37260	5	19.8982	Positive					Yes	Yes	3030937900_ZZYV8WEL_v1_S217	3030937900_ZZYV1QKE_v2_S171
14SW6064	37262	5	20.2825	Positive					Yes	Yes	3030937910_ZZYV8WEV_v1_S169	3030937910_ZZYV1QKN_v2_S183
14SW6065	37261	5	23.3247	Positive					Yes	Yes	3030938024_ZZYV8WI1_v1_S309	3030938024_ZZYV1QN8_v2_S100
14SW6066	37119	5	nan	Negative					No	No	nan	nan
14SW6067	37145	5	31.384	Positive					No	No	nan	nan
14SW6068	37257	5	30.2369	Positive					Yes	No	3030938326_ZZYV8WQF_v1_S359	nan
14SW6069	37258	5	33.2727	Positive					No	No	nan	nan
14SW6070	37256	5	nan	Negative					No	No	nan	nan
14SW6071	37289	5	nan	Negative					No	No	nan	nan
14SW6072	37287	5	nan	Negative					No	No	nan	nan
14SW6073	37288	5	nan	Negative					No	No	nan	nan
14SW6074	37190	5	31.6763	Positive					No	No	nan	nan
14SW6075	37189	5	28.4143	Positive					Yes	Yes	3030938243_ZZYV8WO4_v1_S77	3030938243_ZZYV1QS7_v2_S112
14SW6076	20372	5	39.5179	Positive					No	No	nan	nan
14SW6077	20371	5	38.9426	Positive					No	No	nan	nan
14SW6078	37144	5	35.3621	Positive					No	No	nan	nan
14SW6079	37143	5	nan	Negative					No	No	nan	nan
14SW6080	37142	5	nan	Negative					No	No	nan	nan
14SW6081	37161	5	20.5761	Positive					Yes	Yes	3030937916_ZZYV8WF1_v1_S129	3030937916_ZZYV1QKT_v2_S124
14SW6082	37160	5	nan	Negative					No	No	nan	nan
14SW6083	37155	5	25.3402	Positive					Yes	Yes	3030938111_ZZYV8WKG_v1_S269	3030938111_ZZYV1QP7_v2_S136
14SW6084	37156	5	32.6229	Positive					No	No	nan	nan
14SW6085	37157	5	28.1364	Positive					Yes	No	3030938232_ZZYV8WNT_v1_S221	nan
14SW6086	37159	5	29.0041	Positive					Yes	Yes	3030938274_ZZYV8WOZ_v1_S173	3030938274_ZZYV1QST_v2_S148
14SW6087	37158	5	30.4322	Positive					Yes	Yes	3030938334_ZZYV8WQN_v1_S313	3030938334_ZZYUQM9H_v2_S160
14SW6088	20458	5	25.278	Positive					Yes	Yes	3030938108_ZZYV8WKD_v1_S363	3030938108_ZZYV1QP4_v2_S172
14SW6089	20457	5	21.3453	Positive					Yes	Yes	3030937933_ZZYV8WFI_v1_S81	3030937933_ZZYV1QL7_v2_S101
14SW6090	20590	5	29.6842	Positive					Yes	Yes	3030938306_ZZYV8WPV_v1_S30	3030938306_ZZYV1QTC_v2_S113
14SW6091	20591	5	19.0528	Positive					Yes	Yes	3030937883_ZZYV8WE4_v1_S177	3030937883_ZZYV1QJY_v2_S125
14SW6092	20453	5	18.5178	Positive					Yes	Yes	3030937876_ZZYV8WDX_v1_S225	3030937876_ZZYV1QJT_v2_S137
14SW6093	20589	5	32.5968	Positive					No	No	nan	nan
14SW6094	20454	5	29.0625	Positive					Yes	No	3030938281_ZZYV8WP6_v1_S125	nan
14SW6095	20592	5	25.6279	Positive					Yes	Yes	3030938119_ZZYV8WKO_v1_S317	3030938119_ZZYV1QPF_v2_S149
14SW6096	20587	5	31.535	Positive					No	No	nan	nan
14SW6097	20456	5	23.0554	Positive					Yes	Yes	3030938012_ZZYV8WHP_v1_S33	3030938012_ZZYV1QN0_v2_S161
14SW6098	20607	5	19.5263	Positive					Yes	Yes	3030937889_ZZYV8WEA_v1_S273	3030937889_ZZYV1QK4_v2_S173
14SW6099	20606	5	22.7127	Positive					Yes	Yes	3030937994_ZZYV8WH7_v1_S89	3030937994_ZZYV1QMM_v2_S185
14SW6100	20610	5	24.954	Positive					Yes	Yes	3030938095_ZZYV8WK0_v1_S229	3030938095_ZZYV1QOU_v2_S102
14SW6101	20608	5	20.7731	Positive					Yes	Yes	3030937922_ZZYV8WF7_v1_S233	3030937922_ZZYV1QKY_v2_S114
14SW6102	20605	5	22.1764	Positive					Yes	Yes	3030937964_ZZYV8WGD_v1_S137	3030937964_ZZYV1QLX_v2_S126
14SW6103	20609	5	25.5886	Positive					Yes	Yes	3030938117_ZZYV8WKM_v1_S133	3030938117_ZZYV1QPD_v2_S138
14SW6104	37337	5	20.6895	Positive					Yes	Yes	3030937919_ZZYV8WF4_v1_S185	3030937919_ZZYV1QKV_v2_S150
14SW6105	37336	5	20.118	Positive					Yes	Yes	3030937905_ZZYV8WEQ_v1_S329	3030937905_ZZYV1QKI_v2_S162
14SW6106	37242	5	32.0031	Positive					No	No	nan	nan
14SW6107	37243	5	22.5164	Positive					Yes	Yes	3030937986_ZZYV8WGZ_v1_S41	3030937986_ZZYV1QMF_v2_S48
14SW6108	37183	5	31.0545	Positive					No	No	nan	nan
14SW6109	37182	5	24.9927	Positive					Yes	Yes	3030938099_ZZYV8WK4_v1_S181	3030938099_ZZYV1QOY_v2_S174
14SW6110	37181	5	23.4001	Positive					Yes	Yes	3030938027_ZZYV8WI4_v1_S325	3030938027_ZZYV1QNA_v2_S101
14SW6111	37176	5	37.3541	Positive					No	No	nan	nan
14SW6112	37175	5	38.481	Positive					No	No	nan	nan
14SW6113	37239	5	40.4337	Positive					No	No	nan	nan
14SW6114	37343	5	34.4808	Positive					No	No	nan	nan
14SW6115	37280	5	24.667	Positive					Yes	Yes	3030938078_ZZYV8WJJ_v1_S277	3030938078_ZZYV1QOI_v2_S186
14SW6116	37281	5	28.9282	Positive					Yes	Yes	3030938269_ZZYV8WOU_v1_S321	3030938269_ZZYV1QSQ_v2_S103
14SW6117	37282	5	19.7832	Positive					Yes	Yes	3030937895_ZZYV8WEG_v1_S281	3030937895_ZZYV1QKA_v2_S115
14SW6118	37283	5	34.6078	Positive					No	No	nan	nan
14SW6119	37307	5	27.5886	Positive					Yes	No	3030938206_ZZYV8WN3_v1_S85	nan
14SW6120	37268	5	32.7102	Positive					No	No	nan	nan
14SW6121	37267	5	33.1694	Positive					No	No	nan	nan
14SW6122	37148	5	34.8315	Positive					No	No	nan	nan
14SW6123	37147	5	nan	Negative					No	No	nan	nan
14SW6124	37122	5	28.4035	Positive					Yes	Yes	3030938241_ZZYV8WO2_v1_S367	3030938241_ZZYV1QS5_v2_S127
14SW6125	37121	5	nan	Negative					No	No	nan	nan
14SW6126	37299	5	28.1999	Positive					Yes	Yes	3030938235_ZZYV8WNW_v1_S37	3030938235_ZZYV1QS0_v2_S102
14SW6127	37300	5	31.8579	Positive					No	No	nan	nan
14SW6128	37317	5	19.8293	Positive					Yes	No	3030937898_ZZYV8WEJ_v1_S236	nan
14SW6129	37318	5	19.2516	Positive					Yes	Yes	3030937884_ZZYV8WE5_v1_S332	3030937884_ZZYV1QJZ_v2_S139
14SW6130	37319	5	18.818	Positive					Yes	Yes	3030937880_ZZYV8WE1_v1_S97	3030937880_ZZYV1QJW_v2_S151
14SW6131	20601	5	27.5012	Positive					Yes	Yes	3030938199_ZZYV8WMW_v1_S141	3030938199_ZZYV1QRB_v2_S175
14SW6132	37105	5	35.2643	Positive					No	No	nan	nan
14SW6133	37141	5	29.5027	Positive					Yes	No	3030938300_ZZYV8WPP_v1_S45	nan
14SW6134	37104	5	23.3853	Positive					Yes	No	3030938026_ZZYV8WI3_v1_S1	nan
14SW6135	20602	5	18.5363	Positive					Yes	Yes	3030937877_ZZYV8WDY_v1_S5	3030937877_ZZYV1QJU_v2_S187
14SW6136	37139	5	23.9669	Positive					Yes	Yes	3030938050_ZZYV8WIR_v1_S377	3030938050_ZZYV1QNW_v2_S104
14SW6137	37140	5	32.3572	Positive					No	No	nan	nan
14SW6138	20579	5	19.6684	Positive					Yes	Yes	3030937892_ZZYV8WED_v1_S145	3030937892_ZZYV1QK7_v2_S116
14SW6139	20578	5	24.8478	Positive					Yes	No	3030938088_ZZYV8WJT_v1_S333	nan
14SW6140	37333	5	28.7505	Positive					Yes	No	3030938262_ZZYV8WON_v1_S93	nan
14SW6141	37331	5	26.8207	Positive					Yes	Yes	3030938173_ZZYV8WM6_v1_S189	3030938173_ZZYV1QQQ_v2_S128
14SW6142	20581	5	18.8111	Positive					Yes	No	3030937879_ZZYV8WE0_v1_S49	nan
14SW6143	20577	5	30.5498	Positive					Yes	Yes	3030938341_ZZYV8WQU_v1_S373	3030938341_ZZYUQM9K_v2_S140
14SW6144	20576	5	39.9341	Positive					No	No	nan	nan
14SW6146	37177	5	26.6873	Positive					Yes	Yes	3030938165_ZZYV8WLY_v1_S285	3030938165_ZZYV1QQJ_v2_S152
14SW6147	37178	5	21.422	Positive					Yes	Yes	3030937937_ZZYV8WFM_v1_S141	3030937937_ZZYV1QL8_v2_S164
14SW6148	37179	5	32.5287	Positive					No	No	nan	nan
14SW6149	37250	5	22.3853	Positive					Yes	Yes	3030937974_ZZYV8WGN_v1_S93	3030937974_ZZYV1QM5_v2_S176
14SW6150	37252	5	22.559	Positive					Yes	Yes	3030937987_ZZYV8WH0_v1_S45	3030937987_ZZYV1QMG_v2_S188
14SW6151	37264	5	19.7614	Positive					Yes	Yes	3030937894_ZZYV8WEF_v1_S284	3030937894_ZZYV1QK9_v2_S105
14SW6152	37263	5	33.8257	Positive					No	No	nan	nan
14SW6153	37217	5	34.1749	Positive					No	No	nan	nan
14SW6154	37186	5	31.7457	Positive					No	No	nan	nan
14SW6155	37109	5	nan	Negative					No	No	nan	nan
14SW6156	37126	5	27.1729	Positive					Yes	Yes	3030938186_ZZYV8WMJ_v1_S240	3030938186_ZZYV1QR2_v2_S117
14SW6157	37103	5	42.7177	Positive					No	No	nan	nan
14SW6158	37341	5	26.2567	Positive					Yes	Yes	3030938150_ZZYV8WLJ_v1_S288	3030938150_ZZYV1QQ6_v2_S129
14SW6159	37340	5	22.3068	Positive					Yes	Yes	3030937971_ZZYV8WGK_v1_S196	3030937971_ZZYV1QM2_v2_S141
14SW6160	37356	5	16.4867	Positive					Yes	No	3030937865_ZZYV8WDM_v1_S105	nan
14SW6161	20511	5	nan	Negative					No	No	nan	nan
14SW6162	20512	5	22.6342	Positive					Yes	No	3030937990_ZZYV8WH3_v1_S101	nan
14SW6163	20510	5	23.8315	Positive					Yes	Yes	3030938040_ZZYV8WIH_v1_S9	3030938040_ZZYV1QNM_v2_S153
14SW6164	37346	5	22.3907	Positive					Yes	Yes	3030937976_ZZYV8WGP_v1_S244	3030937976_ZZYV1QM7_v2_S77
14SW6165	37348	5	20.2299	Positive					Yes	Yes	3030937909_ZZYV8WEU_v1_S12	3030937909_ZZYV1QKM_v2_S90
14SW6166	37347	5	18.0915	Positive					Yes	Yes	3030937873_ZZYV8WDU_v1_S57	3030937873_ZZYV1QJR_v2_S165
14SW6167	37270	5	38.066	Positive					No	No	nan	nan
14SW6168	37269	5	30.9046	Positive					Yes	No	3030938361_ZZYV8WRE_v1_S192	nan
14SW6169	37334	5	21.9638	Positive					Yes	Yes	3030937951_ZZYV8WG0_v1_S340	3030937951_ZZYV1QLL_v2_S177
14SW6170	37332	5	38.3245	Positive					No	No	nan	nan
14SW6171	37335	5	nan	Negative					No	No	nan	nan
14SW6172	37208	5	22.2746	Positive					Yes	No	3030937968_ZZYV8WGH_v1_S292	nan
14SW6173	37272	5	nan	Negative					No	No	nan	nan
14SW6174	37232	5	nan	Negative					No	No	nan	nan
14SW6175	37123	5	36.849	Positive					No	No	nan	nan
14SW6176	37146	5	39.7902	Positive					No	No	nan	nan
14SW6177	37106	5	34.1283	Positive					No	No	nan	nan
14SW6178	37107	5	35.493	Positive					No	No	nan	nan
14SW6179	20383	5	37.011	Positive					No	No	nan	nan
14SW6180	37127	5	nan	Negative					No	No	nan	nan
14SW6181	20384	5	39.5252	Positive					No	No	nan	nan
14SW6182	37228	5	22.5737	Positive					Yes	Yes	3030937988_ZZYV8WH1_v1_S53	3030937988_ZZYV1QMH_v2_S189
14SW6183	37248	5	22.8493	Positive					Yes	No	3030938005_ZZYV8WHI_v1_S149	nan
14SW6184	37227	5	23.9601	Positive					Yes	Yes	3030938049_ZZYV8WIQ_v1_S336	3030938049_ZZYV1QNV_v2_S106
14SW6185	37226	5	34.3842	Positive					No	No	nan	nan
14SW6186	37152	5	29.3289	Positive					Yes	Yes	3030938287_ZZYV8WPC_v1_S23	3030938287_ZZYV1QT1_v2_S118
14SW6187	37153	5	27.7875	Positive					Yes	Yes	3030938218_ZZYV8WNF_v1_S3	3030938218_ZZYV1QRP_v2_S130
14SW6188	37154	5	26.8203	Positive					Yes	Yes	3030938172_ZZYV8WM5_v1_S185	3030938172_ZZYV1QQP_v2_S154
14SW6189	37295	5	36.2545	Positive					No	No	nan	nan
14SW6190	37221	5	36.3804	Positive					No	No	nan	nan
14SW6191	37234	5	36.642	Positive					No	No	nan	nan
14SW6192	37254	5	nan	Negative					No	No	nan	nan
14SW6193	37237	5	37.3925	Positive					No	No	nan	nan
14SW6194	37236	5	29.4829	Positive					Yes	Yes	3030938297_ZZYV8WPM_v1_S200	3030938297_ZZYV1QT7_v2_S166
14SW6195	20382	5	37.9088	Positive					No	No	nan	nan
14SW6196	20380	5	33.3574	Positive					No	No	nan	nan
14SW6197	20381	5	36.7192	Positive					No	No	nan	nan
14SW6198	37274	5	nan	Negative					No	No	nan	nan
14SW6199	37174	5	26.0703	Positive					Yes	Yes	3030938141_ZZYV8WLA_v1_S363	3030938141_ZZYV1QPX_v2_S178
14SW6200	37213	5	nan	Negative					No	No	nan	nan
14SW6201	37244	5	37.5425	Positive					No	No	nan	nan
14SW6202	37173	5	nan	Negative					No	No	nan	nan
[truncated: 160 more rows]
