# Supplementary material for: Genetic drift and purifying selection shape within-host influenza A virus populations during natural swine infections
Source: PLoS Pathog. 2024 Apr 16;20(4):e1012131. doi: 10.1371/journal.ppat.1012131 (PMC11051653; doi:10.1371/journal.ppat.1012131)
Supplement: S2 Table — The first 8 columns of the table include the vial number, pig ID, sampling day, Ct value from the rRT-PCR assay targeting the M segment, and subtype-specific assay results (when available). The next 10 columns of the table include the unique sequence ID from Run 1, the classification of each gene segment into a lineage based on the deep sequencing data, and the classification of the sample into a lineage based on all viral gene segments. The last 10 columns include analogous information and results based on Run 2, when applicable. The last column indicates whether the sample was included in the set of samples analyzed in the downstream analyses that focused exclusively on singly infected pigs. All sequencing reads from Run 1 and Run 2 have been deposited to the NCBI Sequencing Read Archive (SRA) BioProject PRJNA1051292. (XLSX) [file ppat.1012131.s002.xlsx]

## Sheet: Sheet1
								Run1										Run2
vial_number	Pig_ID	day#	Matrix rRT-PCR Ct	H1_PCR	H3_PCR	N1_PCR	N2_PCR	run1-SeqID	PB2 lineage	PB1 lineage	PA lineage	NP lineage	M lineage	NS lineage	HA lineage	NA lineage	all segments lineage	run2-SeqID	PB2 lineage	PB1 lineage	PA lineage	NP lineage	M lineage	NS lineage	HA lineage	NA lineage	all segments lineage	Included in singly infected samples
14SW4081	20423	1	21.2385	Positive	na	Positive	na	3030937928_ZZYV8X7H_v1_S162	I	I	I	I	I	I	I	I	I	3030937928_ZZYV1QL3_v2_S37	I	I	I	I	I	I	I	I	I	Yes
14SW4080	20424	1	20.5298	Positive	na	Positive	na	3030937913_ZZYV8X72_v1_S16	I	I	I	I	I	I	I	I	I	3030937913_ZZYV1QKQ_v2_S25	I	I	I	I	I	I	I	I	I	Yes
14SW4083	20425	1	26.1462	na	na	na	na	3030938145_ZZYV8XDI_v1_S262	I	I	I	I	I	I	I	I	I	3030938145_ZZYV1QQ1_v2_S49	I	I	I	I	I	I	I	I	I	Yes
14SW4077	20429	1	25.8475	na	na	na	na	3030938132_ZZYV8XD5_v1_S146	I	I	I	I	I	I	I	I	I	3030938132_ZZYV1QPP_v2_S26	I	I	I	I	I	I	I	I	I	No
14SW4079	20430	1	21.3451	Positive	na	Positive	na	3030937932_ZZYV8X7L_v1_S294	I	I	I	I	I	I	I	I	I	3030937932_ZZYV1QL6_v2_S13	I	I	I	I	I	I	I	I	I	Yes
14SW4066	20499	1	24.6754	na	Positive	na	Positive	3030938080_ZZYV8XBP_v1_S1	II	I	unknown	II	II	II	unknown	II	reassort	...	...	...	...	...	...	...	...	...	...	No
14SW4481	20644	1	20.1423	na	Positive	na	Positive	3030937906_ZZYV8X6V_v1_S46	II	II	II	II	II	II	II	II	II	3030937906_ZZYV1QKJ_v2_S61	II	II	II	II	II	II	II	II	II	Yes
14SW4482	37279	1	19.3886	na	Positive	na	Positive	3030937887_ZZYV8X6C_v1_S194	II	II	II	II	II	II	II	II	II	3030937887_ZZYV1QK2_v2_S73	II	II	unknown	II	II	II	II	II	II	Yes
14SW4480	37345	1	30.5642	na	na	na	na	3030938343_ZZYV8XJ0_v1_S82	unknown	unknown	unknown	unknown	unknown	unknown	unknown	unknown	unknown	...	...	...	...	...	...	...	...	...	...	No
14SW4593	20422	2	22.1074	Positive	na	Positive	na	3030937962_ZZYV8WGB_v1_S330	I	I	I	I	I	I	I	I	I	3030937962_ZZYV1QLV_v2_S1	I	I	I	I	I	I	I	I	I	No
14SW4596	20423	2	26.3248	na	na	na	na	3030938153_ZZYV8WLM_v1_S130	I	I	I	I	I	I	I	I	I	...	...	...	...	...	...	...	...	...	...	No
14SW4595	20426	2	25.9104	na	na	na	na	3030938136_ZZYV8WL5_v1_S230	I	I	I	I	I	I	I	I	I	3030938136_ZZYV1QPT_v2_S50	I	I	I	I	I	I	I	I	I	Yes
14SW4594	20429	2	24.3699	na	na	na	na	3030938068_ZZYV8WJ9_v1_S356	I	coinfected	I	I	coinfected	I	coinfected	coinfected	coinfected	3030938068_ZZYV1QOA_v2_S38	I	I	I	I	I	I	I	I	I	No
14SW4597	20430	2	25.0674	Positive	na	Positive	na	3030938103_ZZYV8WK8_v1_S242	I	I	I	I	I	I	I	I	I	3030938103_ZZYV1QP1_v2_S62	I	I	I	I	I	I	I	I	I	Yes
14SW4583	20499	2	24.2159	na	na	na	na	3030938062_ZZYV8WJ3_v1_S94	unknown	coinfected	II	II	II	II	II	II	coinfected	3030938062_ZZYV1QO7_v2_S29	II	coinfected	II	II	II	II	II	II	coinfected	No
14SW4921	20578	2	22.0737	na	Positive	na	Positive	3030937960_ZZYV8WG9_v1_S58	II	II	II	II	II	II	II	II	II	3030937960_ZZYV1QLT_v2_S39	II	II	II	II	II	II	II	II	II	Yes
14SW4920	20579	2	22.9333	na	Positive	na	Positive	3030938009_ZZYV8WHM_v1_S142	II	II	II	II	II	II	II	II	II	3030938009_ZZYV1QMX_v2_S27	II	II	II	II	II	II	II	II	II	Yes
14SW4878	20609	2	22.7218	na	Positive	na	Positive	3030937995_ZZYV8WH8_v1_S290	II	II	II	II	II	II	II	II	II	3030937995_ZZYV1QMN_v2_S15	II	II	II	II	II	II	II	II	II	Yes
14SW4570	20617	2	28.7935	na	na	na	na	3030938266_ZZYV8WOR_v1_S342	unknown	unknown	unknown	unknown	II	unknown	unknown	unknown	unknown	3030938266_ZZYV1QSN_v2_S85	unknown	II	unknown	II	II	unknown	unknown	II	unknown	No
14SW4573	20644	2	21.3908	na	Positive	na	Positive	3030937934_ZZYV8WFJ_v1_S210	unknown	unknown	unknown	unknown	unknown	unknown	unknown	unknown	unknown	...	...	...	...	...	...	...	...	...	...	No
14SW4862	37158	2	20.9184	Positive	na	Positive	na	3030937923_ZZYV8WF8_v1_S158	I	I	I	I	I	I	I	I	I	3030937923_ZZYV1QKZ_v2_S3	I	I	I	I	I	I	I	I	I	Yes
14SW4861	37159	2	25.8225	Positive	na	Positive	na	3030938129_ZZYV8WKY_v1_S374	I	I	I	I	I	I	I	I	I	3030938129_ZZYV1QPM_v2_S86	I	I	I	I	I	I	unknown	I	I	Yes
14SW4624	37166	2	29.05	na	na	na	na	3030938279_ZZYV8WP4_v1_S13	unknown	I	unknown	I	I	I	I	I	I	...	...	...	...	...	...	...	...	...	...	No
14SW4621	37170	2	28.4672	na	na	na	na	3030938248_ZZYV8WO9_v1_S31	I	I	I	I	I	I	I	I	I	3030938248_ZZYV1QSC_v2_S54	I	I	I	I	I	I	I	I	I	No
14SW4884	37183	2	30.234	na	na	na	na	3030938325_ZZYV8WQE_v1_S78	I	unknown	I	I	I	I	I	unknown	I	...	...	...	...	...	...	...	...	...	...	No
14SW4575	37279	2	18.9446	na	Positive	na	Positive	3030937882_ZZYV8WE3_v1_S310	II	II	II	II	II	II	II	II	II	...	...	...	...	...	...	...	...	...	...	No
14SW4569	37344	2	24.8879	na	Positive	na	Positive	3030938091_ZZYV8WJW_v1_S110	unknown	II	unknown	II	II	II	unknown	II	II	...	...	...	...	...	...	...	...	...	...	No
14SW4953	37349	2	28.4085	na	na	na	na	3030938242_ZZYV8WO3_v1_S278	unknown	unknown	unknown	unknown	II	II	unknown	unknown	unknown	3030938242_ZZYV1QS6_v2_S51	II	II	II	II	II	II	II	II	II	Yes
14SW4632	37355	2	26.4706	na	na	na	na	3030938157_ZZYV8WLQ_v1_S258	II	II	unknown	II	II	II	II	II	II	3030938157_ZZYV1QQC_v2_S74	II	II	II	II	II	II	II	II	II	Yes
14SW4508	37361	2	28.6021	na	na	na	na	3030938257_ZZYV8XGM_v1_S182	unknown	II	unknown	unknown	II	II	unknown	II	unknown	...	...	...	...	...	...	...	...	...	...	No
14SW4572	37364	2	26.7086	na	na	na	na	3030938166_ZZYV8WLZ_v1_S62	unknown	II	unknown	II	II	II	II	II	II	3030938166_ZZYV1QQK_v2_S2	II	II	II	II	II	II	II	II	II	Yes
14SW4556	37365	2	25.7261	na	na	na	na	3030938123_ZZYV8XCW_v1_S282	unknown	unknown	unknown	unknown	unknown	unknown	unknown	unknown	unknown	...	...	...	...	...	...	...	...	...	...	No
14SW5033	20352	3	21.241	na	Positive	na	Positive	3030937929_ZZYV8WFE_v1_S286	II	II	II	II	II	II	II	II	II	3030937929_ZZYV1QL4_v2_S87	II	II	II	II	II	II	II	II	II	Yes
14SW5128	20361	3	22.3258	na	Positive	na	Positive	3030937972_ZZYV8WGL_v1_S54	II	II	II	II	II	II	II	II	II	3030937972_ZZYV1QM3_v2_S5	II	II	II	II	II	II	II	II	II	Yes
14SW5038	20395	3	27.507	na	Positive	na	Positive	3030938200_ZZYV8WMX_v1_S106	II	II	II	II	II	II	II	II	II	3030938200_ZZYV1QRC_v2_S4	coinfected	coinfected	coinfected	II	coinfected	coinfected	coinfected	coinfected	coinfected	No
14SW5141	20422	3	26.1781	na	na	na	na	3030938147_ZZYV8WLG_v1_S334	I	I	I	I	I	I	I	I	I	3030938147_ZZYV1QQ3_v2_S53	I	I	I	I	I	I	I	I	I	No
14SW5145	20423	3	28.3141	na	na	na	na	3030938238_ZZYV8WNZ_v1_S95	unknown	unknown	unknown	I	I	I	I	unknown	unknown	3030938238_ZZYV1QS3_v2_S89	I	I	I	I	I	I	I	I	I	Yes
14SW5143	20426	3	27.9029	na	na	na	na	3030938220_ZZYV8WNH_v1_S42	I	I	I	I	I	I	I	I	I	...	...	...	...	...	...	...	...	...	...	No
14SW5142	20429	3	26.7945	na	na	na	na	3030938170_ZZYV8WM3_v1_S102	unknown	I	I	I	I	I	I	I	I	3030938170_ZZYV1QQN_v2_S65	I	I	I	I	I	I	I	I	I	No
14SW5144	20430	3	22.8764	na	na	na	na	3030938006_ZZYV8WHJ_v1_S300	I	I	I	I	I	I	I	I	I	3030938006_ZZYV1QMU_v2_S77	I	I	I	I	I	I	I	I	I	Yes
14SW5205	20467	3	19.9356	na	na	na	na	3030937901_ZZYV8WEM_v1_S270	I	I	I	I	I	I	I	I	I	3030937901_ZZYV1QKF_v2_S30	I	I	I	I	I	I	I	I	I	Yes
14SW5203	20474	3	29.1438	na	na	na	na	3030938285_ZZYV8WPA_v1_S322	I	I	I	I	I	I	I	I	I	3030938285_ZZYV1QSZ_v2_S18	I	I	I	I	I	coinfected	I	I	coinfected	No
14SW5134	20499	3	24.6526	na	Positive	na	Positive	3030938077_ZZYV8WJI_v1_S302	unknown	unknown	unknown	II	II	II	unknown	II	unknown	...	...	...	...	...	...	...	...	...	...	No
14SW5140	20506	3	23.7266	na	na	na	na	3030938037_ZZYV8WIE_v1_S70	I	I	I	coinfected	coinfected	coinfected	coinfected	coinfected	coinfected	3030938037_ZZYV1QNJ_v2_S41	coinfected	I	I	unknown	coinfected	coinfected	coinfected	coinfected	coinfected	No
14SW5109	20561	3	27.4057	na	Positive	na	Positive	3030938198_ZZYV8WMV_v1_S23	unknown	unknown	unknown	II	II	II	II	II	II	...	...	...	...	...	...	...	...	...	...	No
14SW5343	20578	3	17.794	na	na	na	na	3030937871_ZZYV8WDS_v1_S239	II	II	II	II	II	II	II	II	II	...	...	...	...	...	...	...	...	...	...	No
14SW5344	20579	3	21.4445	na	na	na	na	3030937938_ZZYV8WFN_v1_S38	II	II	II	II	II	II	II	II	II	3030937938_ZZYV1QL9_v2_S31	II	II	II	II	II	II	II	II	II	Yes
14SW5346	20581	3	25.7436	na	na	na	na	3030938125_ZZYV8WKU_v1_S218	II	II	unknown	II	II	II	II	II	II	3030938125_ZZYV1QPJ_v2_S43	II	II	II	II	II	II	II	II	II	Yes
14SW5293	20592	3	25.3331	na	na	na	na	3030938110_ZZYV8WKF_v1_S143	II	II	II	II	II	II	II	II	II	3030938110_ZZYV1QP6_v2_S78	II	II	II	II	II	II	II	II	II	Yes
14SW5296	20606	3	16.785	na	na	na	na	3030937867_ZZYV8WDO_v1_S250	II	II	II	II	II	II	II	II	II	3030937867_ZZYV1QJN_v2_S90	II	II	II	II	II	II	II	II	II	Yes
14SW5301	20609	3	22.738	na	na	na	na	3030937999_ZZYV8WHC_v1_S318	II	II	II	II	II	II	II	II	II	...	...	...	...	...	...	...	...	...	...	No
14SW5019	20617	3	27.5209	na	Positive	na	Positive	3030938201_ZZYV8WMY_v1_S338	II	II	II	II	II	II	II	II	II	...	...	...	...	...	...	...	...	...	...	No
14SW5051	20625	3	26.0939	na	Positive	na	Positive	3030938142_ZZYV8WLB_v1_S352	II	II	II	II	II	II	II	II	II	3030938142_ZZYV1QPY_v2_S76	II	II	II	II	II	II	II	II	II	Yes
14SW5049	20627	3	29.0253	na	Positive	na	Positive	3030938275_ZZYV8WP0_v1_S226	II	II	II	II	II	II	II	II	II	3030938275_ZZYV1QSU_v2_S64	II	II	II	II	II	II	II	II	II	Yes
14SW5042	20630	3	28.2393	na	Positive	na	Positive	3030938236_ZZYV8WNX_v1_S238	II	II	unknown	II	II	II	II	II	II	3030938236_ZZYV1QS1_v2_S16	II	II	II	II	II	II	II	II	II	Yes
14SW5023	20632	3	25.9657	na	Positive	na	Positive	3030938138_ZZYV8WL7_v1_S74	II	coinfected	coinfected	II	II	II	II	II	coinfected	3030938138_ZZYV1QPV_v2_S80	II	II	II	II	II	II	II	II	II	No
14SW5024	20644	3	29.0542	na	Positive	na	Positive	3030938280_ZZYV8WP5_v1_S126	II	II	II	II	II	II	unknown	II	II	...	...	...	...	...	...	...	...	...	...	No
14SW5046	20645	3	27.9702	na	Positive	na	Positive	3030938224_ZZYV8WNL_v1_S326	II	II	II	II	II	II	II	II	II	3030938224_ZZYV1QRU_v2_S52	II	II	II	II	II	II	II	II	II	Yes
14SW5234	20652	3	29.9734	na	na	na	na	3030938314_ZZYV8WQ3_v1_S368	unknown	unknown	unknown	unknown	unknown	coinfected	unknown	I	unknown	...	...	...	...	...	...	...	...	...	...	No
14SW5186	20656	3	29.8923	na	na	na	na	3030938312_ZZYV8WQ1_v1_S222	unknown	unknown	unknown	unknown	unknown	I	unknown	unknown	unknown	3030938312_ZZYV1QTH_v2_S6	I	I	I	I	I	I	unknown	I	I	Yes
14SW5130	37132	3	22.0386	na	Positive	na	Positive	3030937957_ZZYV8WG6_v1_S170	II	II	II	II	II	II	II	II	II	3030937957_ZZYV1QLQ_v2_S29	II	II	II	II	II	II	II	II	II	Yes
14SW5284	37158	3	20.2059	na	na	na	na	3030937907_ZZYV8WES_v1_S150	I	I	I	I	I	I	I	I	I	3030937907_ZZYV1QKK_v2_S54	I	I	I	I	I	I	I	I	I	Yes
14SW5285	37159	3	20.9523	na	na	na	na	3030937924_ZZYV8WF9_v1_S5	I	I	I	I	I	I	I	I	I	3030937924_ZZYV1QL0_v2_S66	I	I	I	I	I	I	I	I	I	Yes
14SW5092	37166	3	28.9489	na	na	na	na	3030938271_ZZYV8WOW_v1_S254	unknown	unknown	unknown	unknown	unknown	unknown	unknown	unknown	unknown	...	...	...	...	...	...	...	...	...	...	No
14SW5096	37170	3	24.7565	na	na	na	na	3030938086_ZZYV8WJR_v1_S122	I	I	I	I	I	I	I	I	I	3030938086_ZZYV1QON_v2_S93	I	I	I	I	I	I	I	I	I	No
14SW5306	37183	3	27.1121	na	na	na	na	3030938182_ZZYV8WMF_v1_S350	I	I	I	I	I	I	I	I	I	3030938182_ZZYV1QQY_v2_S7	I	I	I	I	I	I	I	I	I	No
14SW5129	37188	3	25.56	na	na	na	na	3030938115_ZZYV8WKK_v1_S202	unknown	II	unknown	II	II	II	II	II	II	3030938115_ZZYV1QPB_v2_S17	II	II	II	II	II	unknown	II	II	II	Yes
14SW5256	37210	3	29.4848	na	na	na	na	3030938298_ZZYV8WPN_v1_S90	unknown	unknown	I	unknown	unknown	unknown	unknown	unknown	unknown	3030938298_ZZYV1QT8_v2_S42	unknown	unknown	unknown	I	coinfected	I	unknown	unknown	unknown	No
14SW5323	37268	3	26.6491	na	na	na	na	3030938163_ZZYV8WLW_v1_S118	unknown	II	unknown	II	II	II	II	II	II	...	...	...	...	...	...	...	...	...	...	No
14SW5026	37279	3	24.4563	na	Positive	na	Positive	3030938071_ZZYV8WJC_v1_S274	unknown	II	unknown	II	II	II	II	II	II	...	...	...	...	...	...	...	...	...	...	No
14SW5331	37317	3	21.5402	na	na	na	na	3030937941_ZZYV8WFQ_v1_S138	II	II	II	II	II	II	II	II	II	3030937941_ZZYV1QLC_v2_S19	II	II	unknown	II	II	II	II	II	II	Yes
14SW5045	37326	3	24.5433	na	Positive	na	Positive	3030938072_ZZYV8WJD_v1_S174	coinfected	coinfected	coinfected	coinfected	coinfected	II	coinfected	coinfected	coinfected	3030938072_ZZYV1QOD_v2_S40	II	II	unknown	II	II	II	II	II	II	No
14SW5017	37330	3	29.518	na	Positive	na	Positive	3030938301_ZZYV8WPQ_v1_S178	unknown	II	II	II	II	II	unknown	II	II	3030938301_ZZYV1QTA_v2_S63	II	II	II	II	II	II	II	II	II	Yes
14SW5127	37339	3	29.4353	na	na	na	na	3030938292_ZZYV8WPH_v1_S154	unknown	II	unknown	coinfected	coinfected	coinfected	unknown	II	coinfected	...	...	...	...	...	...	...	...	...	...	No
14SW5020	37344	3	23.184	na	Positive	na	Positive	3030938021_ZZYV8WHY_v1_S370	coinfected	II	coinfected	II	II	II	II	II	coinfected	3030938021_ZZYV1QN6_v2_S67	II	II	II	II	II	II	II	II	II	No
14SW5025	37345	3	26.22	na	na	na	na	3030938149_ZZYV8WLI_v1_S206	II	II	II	unknown	II	II	II	II	II	3030938149_ZZYV1QQ5_v2_S75	II	II	II	II	II	unknown	II	II	II	Yes
14SW5380	37348	3	22.0653	na	na	na	na	3030937959_ZZYV8WG8_v1_S266	II	II	II	II	II	II	II	II	II	3030937959_ZZYV1QLS_v2_S79	II	II	unknown	II	II	II	II	II	II	No
14SW5376	37349	3	21.9876	na	na	na	na	3030937954_ZZYV8WG3_v1_S364	II	II	II	II	II	II	II	II	II	...	...	...	...	...	...	...	...	...	...	No
14SW5082	37354	3	30.8041	na	na	na	na	3030938356_ZZYV8WR9_v1_S306	unknown	unknown	unknown	unknown	unknown	unknown	unknown	unknown	unknown	...	...	...	...	...	...	...	...	...	...	No
14SW5084	37355	3	23.2247	na	Positive	na	Positive	3030938023_ZZYV8WI0_v1_S47	II	II	II	II	II	II	II	II	II	...	...	...	...	...	...	...	...	...	...	No
14SW5372	37357	3	24.6329	na	na	na	na	3030938076_ZZYV8WJH_v1_S298	II	II	II	II	II	II	II	II	II	3030938076_ZZYV1QOH_v2_S55	II	II	II	II	II	II	II	II	II	Yes
14SW5377	37362	3	24.9813	na	na	na	na	3030938097_ZZYV8WK2_v1_S198	unknown	II	II	II	II	II	II	II	II	3030938097_ZZYV1QOW_v2_S67	II	II	II	II	coinfected	II	II	II	coinfected	No
14SW5022	37364	3	30.1604	na	Positive	na	Positive	3030938322_ZZYV8WQB_v1_S27	unknown	II	unknown	unknown	II	II	unknown	II	unknown	...	...	...	...	...	...	...	...	...	...	No
14SW5044	37365	3	28.033	na	Positive	na	Positive	3030938227_ZZYV8WNO_v1_S2	II	II	II	II	II	II	II	II	II	3030938227_ZZYV1QRW_v2_S28	II	II	II	II	II	II	II	II	II	Yes
14SW5442	20350	4	23.7177	na	na	na	na	3030938036_ZZYV8WID_v1_S66	II	II	unknown	II	II	II	II	II	II	3030938036_ZZYV1QNI_v2_S8	II	II	II	II	II	II	II	II	II	Yes
14SW5443	20351	4	28.5077	na	na	na	na	3030938251_ZZYV8WOC_v1_S50	unknown	II	II	unknown	unknown	II	unknown	unknown	unknown	...	...	...	...	...	...	...	...	...	...	No
14SW5441	20352	4	22.7783	na	na	na	na	3030938002_ZZYV8WHF_v1_S166	II	II	II	II	II	II	II	II	II	3030938002_ZZYV1QMS_v2_S91	II	II	II	II	II	II	II	II	II	Yes
14SW5532	20361	4	23.1189	na	na	na	na	3030938017_ZZYV8WHU_v1_S307	II	II	II	II	II	II	II	II	II	...	...	...	...	...	...	...	...	...	...	No
14SW5611	20367	4	26.2173	na	na	na	na	3030938148_ZZYV8WLH_v1_S331	I	I	I	I	I	I	I	I	I	3030938148_ZZYV1QQ4_v2_S166	I	I	I	I	I	I	I	I	I	Yes
14SW5612	20368	4	30.0983	na	na	na	na	3030938319_ZZYV8WQ8_v1_S311	I	I	I	I	I	I	I	I	I	3030938319_ZZYV1QTK_v2_S178	I	I	I	I	I	I	I	I	I	Yes
14SW5474	20387	4	27.7577	na	na	na	na	3030938214_ZZYV8WNB_v1_S275	unknown	unknown	II	II	II	II	unknown	II	II	3030938214_ZZYV1QRL_v2_S93	II	II	II	II	II	II	II	II	II	Yes
14SW5473	20388	4	30.4709	na	na	na	na	3030938338_ZZYV8WQR_v1_S196	unknown	unknown	unknown	unknown	unknown	unknown	unknown	unknown	unknown	...	...	...	...	...	...	...	...	...	...	No
14SW5476	20392	4	29.4098	na	na	na	na	3030938291_ZZYV8WPG_v1_S43	unknown	II	unknown	II	II	II	unknown	II	II	3030938291_ZZYV1QT4_v2_S10	II	II	II	II	II	II	II	II	II	Yes
14SW5471	20395	4	24.2853	na	na	na	na	3030938065_ZZYV8WJ6_v1_S335	unknown	II	II	II	II	II	II	II	II	...	...	...	...	...	...	...	...	...	...	No
14SW5625	20401	4	27.5659	na	na	na	na	3030938204_ZZYV8WN1_v1_S7	II	II	II	II	II	II	II	II	II	3030938204_ZZYV1QRF_v2_S190	II	coinfected	II	II	II	II	II	II	coinfected	No
14SW5571	20422	4	27.9801	na	na	na	na	3030938225_ZZYV8WNM_v1_S243	unknown	unknown	I	I	I	I	I	I	I	3030938225_ZZYV1QRV_v2_S201	I	I	I	I	I	I	I	I	I	No
14SW5572	20426	4	30.4027	na	na	na	na	3030938333_ZZYV8WQM_v1_S131	unknown	I	I	unknown	unknown	I	unknown	unknown	unknown	3030938333_ZZYUQM9G_v2_S118	I	I	I	I	I	I	I	I	I	Yes
14SW5573	20429	4	23.6948	na	na	na	na	3030938034_ZZYV8WIB_v1_S83	I	I	I	I	I	I	I	I	I	3030938034_ZZYV1QNG_v2_S130	I	I	I	I	I	I	I	I	I	No
14SW5533	20437	4	28.7775	na	na	na	na	3030938264_ZZYV8WOP_v1_S48	II	unknown	unknown	unknown	II	unknown	unknown	II	unknown	...	...	...	...	...	...	...	...	...	...	No
14SW5548	20444	4	25.9837	na	na	na	na	3030938139_ZZYV8WL8_v1_S357	unknown	unknown	unknown	unknown	unknown	unknown	unknown	unknown	unknown	...	...	...	...	...	...	...	...	...	...	No
14SW5549	20445	4	na	na	na	na	na	3030938303_ZZYV8WPS_v1_S3	unknown	unknown	unknown	unknown	unknown	unknown	unknown	unknown	unknown	...	...	...	...	...	...	...	...	...	...	No
14SW5692	20456	4	27.3999	na	na	na	na	3030938197_ZZYV8WMU_v1_S135	unknown	II	II	unknown	II	II	unknown	unknown	unknown	...	...	...	...	...	...	...	...	...	...	No
14SW5684	20457	4	28.7524	na	na	na	na	3030938263_ZZYV8WOO_v1_S195	I	I	I	I	I	I	I	I	I	3030938263_ZZYV1QSM_v2_S144	I	I	I	I	I	I	I	I	I	Yes
14SW5537	20464	4	26.8345	na	na	na	na	3030938175_ZZYV8WM8_v1_S127	unknown	II	unknown	II	II	II	unknown	II	II	3030938175_ZZYV1QQS_v2_S176	II	II	II	II	II	II	II	II	II	Yes
14SW5635	20467	4	29.4585	na	na	na	na	3030938295_ZZYV8WPK_v1_S211	I	I	unknown	I	I	I	unknown	unknown	I	...	...	...	...	...	...	...	...	...	...	No
14SW5570	20506	4	24.1747	na	na	na	na	3030938058_ZZYV8WIZ_v1_S259	I	unknown	I	coinfected	coinfected	coinfected	I	coinfected	coinfected	3030938058_ZZYV1QO3_v2_S189	coinfected	I	coinfected	I	coinfected	coinfected	I	coinfected	coinfected	No
14SW5766	20510	4	27.5549	na	na	na	na	3030938203_ZZYV8WN0_v1_S51	II	II	unknown	II	II	II	II	II	II	3030938203_ZZYV1QRE_v2_S146	II	II	II	II	II	II	II	II	II	Yes
14SW5509	20513	4	30.2824	na	na	na	na	3030938327_ZZYV8WQG_v1_S10	unknown	II	unknown	unknown	II	II	unknown	II	unknown	3030938327_ZZYV1QTM_v2_S116	II	II	II	II	II	II	II	unknown	II	Yes
14SW5552	20561	4	21.4044	na	na	na	na	3030937935_ZZYV8WFK_v1_S52	II	I	II	II	II	II	II	II	reassort	...	...	...	...	...	...	...	...	...	...	No
14SW5554	20563	4	28.1905	na	na	na	na	3030938233_ZZYV8WNU_v1_S327	II	I	unknown	II	II	II	unknown	II	reassort	...	...	...	...	...	...	...	...	...	...	No
14SW5553	20565	4	26.7855	na	na	na	na	3030938169_ZZYV8WM2_v1_S79	unknown	I	unknown	II	II	II	unknown	II	reassort	3030938169_ZZYV1QQM_v2_S153	II	coinfected	II	II	II	II	II	II	coinfected	No
14SW5555	20566	4	30.9983	na	na	na	na	3030938364_ZZYV8WRH_v1_S100	unknown	II	II	II	II	II	unknown	II	II	...	...	...	...	...	...	...	...	...	...	No
14SW5557	20567	4	26.736	na	na	na	na	3030938168_ZZYV8WM1_v1_S179	II	unknown	unknown	II	II	II	II	II	II	3030938168_ZZYV1QQL_v2_S165	II	I	II	II	II	II	II	II	reassort	No
14SW5559	20570	4	23.1233	na	na	na	na	3030938018_ZZYV8WHV_v1_S14	unknown	II	unknown	II	II	II	unknown	II	II	3030938018_ZZYV1QN5_v2_S177	II	II	II	II	II	II	II	II	II	Yes
14SW5739	20578	4	20.6708	na	na	na	na	3030937918_ZZYV8WF3_v1_S39	II	II	II	II	II	II	II	II	II	...	...	...	...	...	...	...	...	...	...	No
14SW5738	20579	4	19.3746	na	na	na	na	3030937885_ZZYV8WE6_v1_S271	II	II	II	II	II	II	II	II	II	3030937885_ZZYV1QK0_v2_S193	II	II	II	II	II	II	II	II	II	Yes
14SW5742	20581	4	15.8596	na	na	na	na	3030937863_ZZYV8WDK_v1_S171	II	II	II	II	II	II	II	II	II	...	...	...	...	...	...	...	...	...	...	No
14SW5687	20589	4	30.3782	na	na	na	na	3030938331_ZZYV8WQK_v1_S288	unknown	I	I	unknown	unknown	I	unknown	I	unknown	3030938331_ZZYUQM9E_v2_S156	I	unknown	I	I	I	I	I	I	I	Yes
14SW5686	20590	4	30.4572	na	na	na	na	3030938336_ZZYV8WQP_v1_S32	unknown	unknown	unknown	unknown	unknown	unknown	unknown	unknown	unknown	...	...	...	...	...	...	...	...	...	...	No
14SW5685	20591	4	25.6098	na	na	na	na	3030938118_ZZYV8WKN_v1_S315	coinfected	coinfected	coinfected	coinfected	coinfected	coinfected	coinfected	coinfected	coinfected	3030938118_ZZYV1QPE_v2_S109	coinfected	coinfected	coinfected	unknown	coinfected	unknown	coinfected	coinfected	coinfected	No
14SW5695	20606	4	20.0375	na	na	na	na	3030937903_ZZYV8WEO_v1_S187	II	II	II	II	II	II	II	II	II	...	...	...	...	...	...	...	...	...	...	No
14SW5696	20607	4	27.2344	na	na	na	na	3030938188_ZZYV8WML_v1_S267	II	II	unknown	II	II	II	unknown	II	II	3030938188_ZZYV1QR3_v2_S180	II	II	II	II	II	II	II	II	II	Yes
14SW5697	20609	4	17.1447	na	na	na	na	3030937868_ZZYV8WDP_v1_S319	II	II	II	II	II	II	II	II	II	...	...	...	...	...	...	...	...	...	...	No
14SW5694	20610	4	23.1057	na	na	na	na	3030938016_ZZYV8WHT_v1_S199	II	II	II	II	II	II	II	II	II	3030938016_ZZYV1QN4_v2_S168	II	II	II	II	II	II	II	II	II	Yes
14SW5462	20614	4	22.7362	na	na	na	na	3030937998_ZZYV8WHB_v1_S144	II	II	II	II	II	II	unknown	II	II	3030937998_ZZYV1QMQ_v2_S33	II	II	II	II	II	II	II	II	II	Yes
14SW5453	20615	4	25.8515	na	na	na	na	3030938133_ZZYV8WL2_v1_S314	II	II	II	II	II	II	unknown	II	II	3030938133_ZZYV1QPQ_v2_S56	II	II	II	II	II	II	II	II	II	Yes
14SW5454	20617	4	22.7688	na	na	na	na	3030938001_ZZYV8WHE_v1_S244	II	II	II	II	II	II	II	II	II	...	...	...	...	...	...	...	...	...	...	No
14SW5458	20625	4	27.6164	na	na	na	na	3030938208_ZZYV8WN5_v1_S114	unknown	unknown	unknown	unknown	II	II	II	unknown	unknown	...	...	...	...	...	...	...	...	...	...	No
14SW5461	20627	4	22.3281	na	na	na	na	3030937973_ZZYV8WGM_v1_S223	II	II	unknown	II	II	II	II	II	II	3030937973_ZZYV1QM4_v2_S21	II	II	II	II	II	II	II	II	II	Yes
14SW5459	20628	4	22.7929	na	na	na	na	3030938003_ZZYV8WHG_v1_S91	II	II	II	II	II	II	II	II	II	3030938003_ZZYV1QMT_v2_S92	II	II	II	II	II	II	II	II	II	Yes
14SW5468	20629	4	22.1963	na	na	na	na	3030937965_ZZYV8WGE_v1_S123	II	II	II	II	II	II	II	II	II	3030937965_ZZYV1QLY_v2_S69	II	II	II	II	II	II	II	II	II	Yes
14SW5469	20630	4	21.8534	na	na	na	na	3030937947_ZZYV8WFW_v1_S255	II	II	II	II	II	II	II	II	II	3030937947_ZZYV1QLH_v2_S81	II	II	II	II	II	II	II	II	II	Yes
14SW5451	20632	4	25.847	na	na	na	na	3030938131_ZZYV8WL0_v1_S214	unknown	II	unknown	II	II	II	II	II	II	3030938131_ZZYV1QPO_v2_S11	II	II	II	II	II	II	II	II	II	No
14SW5460	20641	4	28.699	na	na	na	na	3030938259_ZZYV8WOK_v1_S98	unknown	unknown	unknown	II	II	II	unknown	II	unknown	3030938259_ZZYV1QSK_v2_S9	unknown	II	unknown	II	coinfected	unknown	II	II	coinfected	No
14SW5463	20643	4	18.4038	na	na	na	na	3030937875_ZZYV8WDW_v1_S186	II	II	II	II	II	II	II	II	II	3030937875_ZZYV1QJS_v2_S45	II	II	II	II	II	II	II	II	II	Yes
14SW5464	20644	4	25.6587	na	na	na	na	3030938120_ZZYV8WKP_v1_S34	unknown	unknown	II	II	II	II	unknown	II	II	...	...	...	...	...	...	...	...	...	...	No
14SW5465	20645	4	28.1943	na	na	na	na	3030938234_ZZYV8WNV_v1_S346	II	II	unknown	unknown	II	II	unknown	II	II	3030938234_ZZYV1QRZ_v2_S57	II	II	II	II	II	II	II	II	II	Yes
14SW5853	20652	4	25.7285	na	na	na	na	3030938124_ZZYV8WKT_v1_S29	I	coinfected	I	coinfected	coinfected	coinfected	I	coinfected	coinfected	3030938124_ZZYV1QPI_v2_S159	I	I	I	I	I	I	I	I	I	No
14SW5444	20694	4	16.661	na	na	na	na	3030937866_ZZYV8WDN_v1_S86	II	II	II	II	II	II	II	II	II	3030937866_ZZYV1QJM_v2_S20	II	II	unknown	II	II	II	II	II	II	Yes
14SW5649	37101	4	28.6648	na	na	na	na	3030938258_ZZYV8WOJ_v1_S336	I	I	I	I	I	I	I	I	I	3030938258_ZZYV1QSJ_v2_S119	I	I	I	I	I	I	I	I	I	No
14SW5648	37102	4	30.884	na	na	na	na	3030938359_ZZYV8WRC_v1_S263	unknown	unknown	unknown	unknown	II	unknown	unknown	unknown	unknown	...	...	...	...	...	...	...	...	...	...	No
14SW5731	37104	4	15.1978	na	na	na	na	3030937861_ZZYV8WDI_v1_S303	II	II	II	II	II	II	II	II	II	3030937861_ZZYV1QJK_v2_S157	II	II	II	II	II	II	II	II	II	Yes
14SW5542	37112	4	21.2065	na	na	na	na	3030937927_ZZYV8WFC_v1_S375	II	II	II	II	II	II	II	II	II	3030937927_ZZYV1QL2_v2_S188	II	II	II	II	II	II	II	II	II	Yes
14SW5757	37126	4	27.6673	na	na	na	na	3030938210_ZZYV8WN7_v1_S260	I	I	I	I	I	I	I	I	I	3030938210_ZZYV1QRH_v2_S122	I	I	I	I	I	I	I	I	I	No
14SW5593	37128	4	28.7495	na	na	na	na	3030938261_ZZYV8WOM_v1_S343	unknown	unknown	unknown	unknown	I	I	unknown	unknown	unknown	...	...	...	...	...	...	...	...	...	...	No
14SW5446	37131	4	27.7797	na	na	na	na	3030938216_ZZYV8WND_v1_S246	unknown	unknown	unknown	unknown	II	II	unknown	unknown	unknown	3030938216_ZZYV1QRN_v2_S32	II	unknown	II	unknown	II	II	unknown	II	II	Yes
14SW5529	37132	4	23.1724	na	na	na	na	3030938020_ZZYV8WHX_v1_S159	II	II	II	II	II	II	II	II	II	...	...	...	...	...	...	...	...	...	...	No
14SW5736	37139	4	30.3017	na	na	na	na	3030938329_ZZYV8WQI_v1_S20	unknown	II	II	II	II	II	unknown	II	II	3030938329_ZZYV1QTN_v2_S181	II	II	II	II	II	II	II	II	II	Yes
14SW5732	37141	4	25.1499	na	na	na	na	3030938104_ZZYV8WK9_v1_S139	II	II	II	II	II	II	II	II	II	3030938104_ZZYV1QP2_v2_S169	II	II	II	II	II	II	II	II	II	Yes
14SW5545	37150	4	24.1819	na	na	na	na	3030938059_ZZYV8WJ0_v1_S111	II	II	II	II	II	II	II	II	II	3030938059_ZZYV1QO4_v2_S200	II	II	II	II	II	II	II	II	II	Yes
14SW5646	37151	4	29.5468	na	na	na	na	3030938302_ZZYV8WPR_v1_S17	unknown	unknown	unknown	unknown	coinfected	coinfected	unknown	unknown	unknown	...	...	...	...	...	...	...	...	...	...	No
14SW5680	37156	4	29.0407	na	na	na	na	3030938278_ZZYV8WP3_v1_S183	unknown	unknown	unknown	I	I	I	I	I	I	3030938278_ZZYV1QSW_v2_S191	I	I	I	I	I	I	I	I	I	Yes
14SW5679	37157	4	26.493	na	na	na	na	3030938159_ZZYV8WLS_v1_S35	I	I	I	I	I	I	I	I	I	3030938159_ZZYV1QQE_v2_S179	I	I	I	I	I	I	I	I	I	Yes
14SW5681	37158	4	22.507	na	na	na	na	3030937984_ZZYV8WGX_v1_S115	I	I	I	I	I	I	I	I	I	3030937984_ZZYV1QME_v2_S120	I	I	I	I	I	I	I	I	I	Yes
14SW5682	37159	4	22.89	na	na	na	na	3030938007_ZZYV8WHK_v1_S215	I	I	I	I	I	I	I	I	I	3030938007_ZZYV1QMV_v2_S132	I	I	I	I	I	I	I	I	I	Yes
14SW5676	37160	4	20.5783	na	na	na	na	3030937917_ZZYV8WF2_v1_S361	unknown	unknown	I	I	I	I	I	I	I	3030937917_ZZYV1QKU_v2_S167	I	I	I	I	I	I	I	I	I	Yes
14SW5508	37166	4	27.2707	na	na	na	na	3030938190_ZZYV8WMN_v1_S175	I	I	unknown	I	I	I	I	I	I	3030938190_ZZYV1QR5_v2_S46	I	I	I	I	I	I	I	I	I	No
14SW5525	37169	4	30.1644	na	na	na	na	3030938323_ZZYV8WQC_v1_S148	unknown	unknown	unknown	unknown	unknown	unknown	unknown	unknown	unknown	...	...	...	...	...	...	...	...	...	...	No
14SW5746	37179	4	28.934	na	na	na	na	3030938270_ZZYV8WOV_v1_S151	unknown	unknown	II	II	II	II	unknown	unknown	unknown	...	...	...	...	...	...	...	...	...	...	No
14SW5705	37181	4	23.9326	na	na	na	na	3030938047_ZZYV8WIO_v1_S299	I	I	I	I	I	I	I	I	I	3030938047_ZZYV1QNT_v2_S204	I	I	I	I	I	I	I	I	I	No
14SW5703	37182	4	26.624	na	na	na	na	3030938162_ZZYV8WLV_v1_S167	I	I	I	I	I	I	I	I	I	3030938162_ZZYV1QQH_v2_S192	I	I	I	I	I	I	I	I	I	Yes
14SW5704	37183	4	27.3535	na	na	na	na	3030938194_ZZYV8WMR_v1_S365	unknown	unknown	unknown	coinfected	coinfected	coinfected	unknown	I	coinfected	...	...	...	...	...	...	...	...	...	...	No
14SW5650	37184	4	21.7993	na	na	na	na	3030937946_ZZYV8WFV_v1_S247	I	I	I	I	I	I	I	I	I	3030937946_ZZYV1QLG_v2_S131	I	I	I	I	I	I	I	I	I	Yes
14SW5651	37185	4	30.7724	na	na	na	na	3030938352_ZZYV8WR5_v1_S163	I	coinfected	unknown	I	coinfected	coinfected	I	coinfected	coinfected	3030938352_ZZYUQM9R_v2_S143	I	I	I	I	I	I	I	I	I	No
14SW5754	37186	4	28.5456	na	na	na	na	3030938254_ZZYV8WOF_v1_S251	II	II	II	II	II	II	II	II	II	3030938254_ZZYV1QSG_v2_S205	II	II	II	II	II	II	II	II	II	Yes
14SW5530	37187	4	30.9662	na	na	na	na	3030938363_ZZYV8WRG_v1_S107	unknown	II	unknown	II	II	II	unknown	II	II	3030938363_ZZYUQM9W_v2_S140	II	II	unknown	II	II	II	unknown	II	II	Yes
14SW5527	37188	4	24.6246	na	na	na	na	3030938075_ZZYV8WJG_v1_S28	II	II	II	II	II	II	II	II	II	3030938075_ZZYV1QOG_v2_S128	II	II	II	II	II	II	II	II	II	Yes
14SW5587	37195	4	29.39	na	na	na	na	3030938290_ZZYV8WPF_v1_S63	unknown	I	unknown	I	I	I	I	unknown	I	3030938290_ZZYV1QT3_v2_S142	I	I	I	I	I	I	I	I	I	Yes
14SW5482	37199	4	22.2617	na	na	na	na	3030937967_ZZYV8WGG_v1_S353	unknown	unknown	unknown	unknown	unknown	unknown	unknown	unknown	unknown	...	...	...	...	...	...	...	...	...	...	No
14SW5481	37201	4	30.689	na	na	na	na	3030938347_ZZYV8WR0_v1_S55	unknown	II	unknown	unknown	II	II	unknown	unknown	unknown	3030938347_ZZYUQM9O_v2_S34	II	unknown	II	II	II	II	II	II	II	Yes
14SW5487	37206	4	29.4676	na	na	na	na	3030938296_ZZYV8WPL_v1_S96	II	II	unknown	II	II	II	unknown	II	II	...	...	...	...	...	...	...	...	...	...	No
14SW5781	37208	4	28.9551	na	na	na	na	3030938272_ZZYV8WOX_v1_S6	unknown	II	unknown	unknown	II	II	unknown	II	unknown	3030938272_ZZYV1QSR_v2_S206	II	II	II	II	II	II	II	II	II	Yes
14SW5653	37209	4	22.4212	na	na	na	na	3030937980_ZZYV8WGT_v1_S347	unknown	unknown	unknown	unknown	unknown	unknown	unknown	unknown	unknown	...	...	...	...	...	...	...	...	...	...	No
14SW5811	37222	4	28.9783	na	na	na	na	3030938273_ZZYV8WOY_v1_S149	unknown	II	unknown	II	II	II	unknown	II	II	3030938273_ZZYV1QSS_v2_S135	II	II	II	II	II	II	unknown	II	II	Yes
14SW5701	37242	4	29.6475	na	na	na	na	3030938304_ZZYV8WPT_v1_S235	unknown	unknown	unknown	unknown	unknown	II	unknown	unknown	unknown	...	...	...	...	...	...	...	...	...	...	No
14SW5802	37248	4	29.9544	na	na	na	na	3030938313_ZZYV8WQ2_v1_S203	II	II	unknown	unknown	II	II	unknown	unknown	unknown	3030938313_ZZYV1QTI_v2_S123	II	II	II	II	II	II	II	II	II	Yes
14SW5660	37262	4	29.8322	na	na	na	na	3030938310_ZZYV8WPZ_v1_S295	unknown	I	unknown	I	I	I	I	I	I	3030938310_ZZYV1QTG_v2_S155	I	I	I	I	I	I	I	I	I	Yes
14SW5718	37268	4	19.5566	na	na	na	na	3030937890_ZZYV8WEB_v1_S219	coinfected	coinfected	coinfected	coinfected	coinfected	coinfected	coinfected	coinfected	coinfected	3030937890_ZZYV1QK5_v2_S133	unknown	unknown	unknown	unknown	coinfected	unknown	coinfected	coinfected	unknown	No
14SW5536	37271	4	28.3541	na	na	na	na	3030938239_ZZYV8WO0_v1_S227	unknown	unknown	unknown	II	II	II	unknown	unknown	unknown	3030938239_ZZYV1QS4_v2_S164	II	II	II	II	II	II	II	unknown	II	Yes
14SW5449	37279	4	22.7934	na	na	na	na	3030938004_ZZYV8WHH_v1_S323	II	II	II	II	II	II	II	II	II	...	...	...	...	...	...	...	...	...	...	No
14SW5715	37282	4	20.3506	na	na	na	na	3030937911_ZZYV8WEW_v1_S240	II	II	II	II	II	II	II	II	II	3030937911_ZZYV1QKO_v2_S121	II	II	II	II	II	II	II	II	II	No
14SW5835	37284	4	28.042	na	na	na	na	3030938229_ZZYV8WNQ_v1_S372	unknown	unknown	unknown	unknown	unknown	unknown	unknown	unknown	unknown	...	...	...	...	...	...	...	...	...	...	No
14SW5601	37291	4	23.7751	na	na	na	na	3030938038_ZZYV8WIF_v1_S231	I	I	I	I	I	I	I	I	I	3030938038_ZZYV1QNK_v2_S154	I	I	I	I	I	I	I	I	I	No
14SW5724	37299	4	24.8748	na	na	na	na	3030938090_ZZYV8WJV_v1_S67	I	coinfected	I	coinfected	coinfected	coinfected	I	coinfected	coinfected	3030938090_ZZYV1QOQ_v2_S145	coinfected	coinfected	coinfected	unknown	coinfected	unknown	coinfected	coinfected	coinfected	No
14SW5642	37301	4	29.07	na	na	na	na	3030938283_ZZYV8WP8_v1_S283	I	unknown	I	I	I	I	I	I	I	3030938283_ZZYV1QSX_v2_S202	I	I	I	I	I	I	I	I	I	Yes
14SW5717	37307	4	23.1328	na	na	na	na	3030938019_ZZYV8WHW_v1_S99	II	I	II	II	II	II	II	II	reassort	...	...	...	...	...	...	...	...	...	...	No
14SW5726	37317	4	15.7269	na	na	na	na	3030937862_ZZYV8WDJ_v1_S87	II	II	II	II	II	II	II	II	II	...	...	...	...	...	...	...	...	...	...	No
14SW5728	37318	4	30.6702	na	na	na	na	3030938346_ZZYV8WQZ_v1_S147	unknown	unknown	unknown	unknown	unknown	unknown	unknown	unknown	unknown	...	...	...	...	...	...	...	...	...	...	No
14SW5840	37320	4	18.7797	na	na	na	na	3030937878_ZZYV8WDZ_v1_S176	II	II	coinfected	coinfected	coinfected	II	II	coinfected	coinfected	3030937878_ZZYV1QJV_v2_S147	II	coinfected	unknown	unknown	coinfected	coinfected	coinfected	coinfected	coinfected	No
14SW5839	37321	4	30.106	na	na	na	na	3030938320_ZZYV8WQ9_v1_S292	unknown	unknown	unknown	unknown	unknown	unknown	unknown	unknown	unknown	...	...	...	...	...	...	...	...	...	...	No
14SW5467	37326	4	19.4945	na	na	na	na	3030937888_ZZYV8WE9_v1_S287	II	II	II	II	II	II	II	II	II	3030937888_ZZYV1QK3_v2_S24	II	II	II	II	II	II	II	II	II	No
14SW5740	37331	4	26.7152	na	na	na	na	3030938167_ZZYV8WM0_v1_S192	unknown	unknown	unknown	unknown	unknown	unknown	unknown	unknown	unknown	...	...	...	...	...	...	...	...	...	...	No
14SW5741	37333	4	30.4527	na	na	na	na	3030938335_ZZYV8WQO_v1_S119	unknown	unknown	unknown	I	I	I	unknown	unknown	unknown	...	...	...	...	...	...	...	...	...	...	No
14SW5849	37338	4	27.6044	na	na	na	na	3030938207_ZZYV8WN4_v1_S276	unknown	II	II	II	II	II	unknown	II	II	...	...	...	...	...	...	...	...	...	...	No
14SW5531	37339	4	17.7158	na	na	na	na	3030937870_ZZYV8WDR_v1_S339	II	II	II	II	II	II	II	II	II	3030937870_ZZYV1QJP_v2_S152	II	II	unknown	II	II	II	II	II	II	No
14SW5455	37344	4	23.8007	na	na	na	na	3030938039_ZZYV8WIG_v1_S234	II	II	II	II	II	II	II	II	II	3030938039_ZZYV1QNL_v2_S80	II	II	II	II	II	II	II	II	II	No
14SW5450	37345	4	19.8797	na	na	na	na	3030937899_ZZYV8WEK_v1_S155	II	II	II	II	II	II	II	II	II	3030937899_ZZYV1QKD_v2_S44	II	II	unknown	II	II	II	II	II	II	Yes
14SW5772	37346	4	25.0091	na	na	na	na	3030938100_ZZYV8WK5_v1_S328	coinfected	coinfected	coinfected	coinfected	coinfected	coinfected	coinfected	coinfected	coinfected	3030938100_ZZYV1QOZ_v2_S194	coinfected	coinfected	coinfected	unknown	coinfected	unknown	coinfected	coinfected	coinfected	No
14SW5771	37347	4	29.9807	na	na	na	na	3030938315_ZZYV8WQ4_v1_S103	unknown	unknown	unknown	unknown	II	II	unknown	II	unknown	...	...	...	...	...	...	...	...	...	...	No
14SW5773	37348	4	23.5069	na	na	na	na	3030938029_ZZYV8WI6_v1_S228	II	coinfected	II	II	II	II	II	II	coinfected	3030938029_ZZYV1QNC_v2_S108	II	coinfected	II	II	II	II	II	II	coinfected	No
14SW5768	37349	4	20.6959	na	na	na	na	3030937920_ZZYV8WF5_v1_S128	II	II	II	II	II	II	II	II	II	3030937920_ZZYV1QKW_v2_S172	II	II	II	II	II	II	II	II	II	Yes
14SW5515	37350	4	30.839	na	na	na	na	3030938357_ZZYV8WRA_v1_S207	unknown	unknown	unknown	unknown	I	coinfected	unknown	unknown	unknown	...	...	...	...	...	...	...	...	...	...	No
14SW5518	37354	4	28.792	na	na	na	na	3030938265_ZZYV8WOQ_v1_S371	unknown	unknown	unknown	coinfected	II	coinfected	unknown	II	coinfected	...	...	...	...	...	...	...	...	...	...	No
14SW5517	37355	4	21.0518	na	na	na	na	3030937925_ZZYV8WFA_v1_S59	II	II	II	II	II	II	II	II	II	...	...	...	...	...	...	...	...	...	...	No
14SW5763	37356	4	15.9695	na	na	na	na	3030937864_ZZYV8WDL_v1_S71	II	II	II	II	II	II	II	II	II	3030937864_ZZYV1QJL_v2_S134	II	II	II	II	II	II	II	II	II	Yes
14SW5550	37360	4	22.7284	na	na	na	na	3030937997_ZZYV8WHA_v1_S291	II	II	II	II	II	II	II	II	II	3030937997_ZZYV1QMP_v2_S117	II	II	II	II	II	II	II	II	II	Yes
14SW5551	37361	4	20.7326	na	na	na	na	3030937921_ZZYV8WF6_v1_S279	II	II	II	II	II	II	II	II	II	3030937921_ZZYV1QKX_v2_S141	II	II	II	II	II	II	II	II	II	Yes
14SW5769	37362	4	18.8298	na	na	na	na	3030937881_ZZYV8WE2_v1_S358	II	II	II	II	II	II	II	II	II	3030937881_ZZYV1QJX_v2_S158	II	II	unknown	II	II	II	II	II	II	No
14SW5770	37363	4	26.1479	na	na	na	na	3030938146_ZZYV8WLF_v1_S49	unknown	II	unknown	II	II	II	unknown	II	II	3030938146_ZZYV1QQ2_v2_S170	II	II	II	II	II	II	II	II	II	Yes
14SW5452	37364	4	21.6813	na	na	na	na	3030937943_ZZYV8WFS_v1_S24	II	II	II	II	II	II	II	II	II	...	...	...	...	...	...	...	...	...	...	No
14SW5466	37365	4	25.1722	na	na	na	na	3030938106_ZZYV8WKB_v1_S134	II	II	II	II	II	II	unknown	II	II	...	...	...	...	...	...	...	...	...	...	No
14SW5478	1-5	4	22.6679	na	na	na	na	3030937992_ZZYV8WH5_v1_S75	II	II	II	II	II	II	II	II	II	3030937992_ZZYV1QMK_v2_S22	II	II	II	II	II	II	II	II	II	Yes
14SW5867	20350	5	23.8385	na	na	na	na	3030938041_ZZYV8WII_v1_S160	II	II	II	II	II	II	II	II	II	3030938041_ZZYV1QNN_v2_S183	unknown	unknown	unknown	unknown	unknown	unknown	unknown	unknown	unknown	No
14SW5868	20351	5	31.0073	na	na	na	na	3030938366_ZZYV8WRJ_v1_S60	unknown	II	unknown	II	II	II	unknown	II	II	3030938366_ZZYUQM9X_v2_S195	unknown	unknown	II	unknown	II	II	II	II	II	Yes
14SW5866	20352	5	24.3038	na	na	na	na	3030938067_ZZYV8WJ8_v1_S308	II	II	II	II	II	II	II	II	II	3030938067_ZZYV1QO9_v2_S171	II	II	II	II	II	II	II	II	II	Yes
14SW5940	20361	5	19.7988	na	na	na	na	3030937896_ZZYV8WEH_v1_S18	II	II	II	II	II	II	II	II	II	3030937896_ZZYV1QKB_v2_S162	II	II	unknown	II	II	II	II	II	II	Yes
14SW5948	20365	5	27.3425	na	na	na	na	3030938193_ZZYV8WMQ_v1_S36	unknown	II	unknown	II	II	II	II	II	II	3030938193_ZZYV1QR8_v2_S198	II	II	II	II	II	II	II	II	II	Yes
14SW6003	20366	5	24.7371	na	na	na	na	3030938084_ZZYV8WJP_v1_S61	unknown	unknown	unknown	unknown	unknown	unknown	unknown	unknown	unknown	3030938084_ZZYV1QOM_v2_S9	I	I	I	I	I	coinfected	I	coinfected	coinfected	No
14SW6004	20367	5	30.3221	na	na	na	na	3030938330_ZZYV8WQJ_v1_S212	unknown	unknown	unknown	I	I	I	unknown	unknown	unknown	...	...	...	...	...	...	...	...	...	...	No
14SW6006	20368	5	25.047	na	na	na	na	3030938102_ZZYV8WK7_v1_S15	I	I	I	I	I	I	I	I	I	...	...	...	...	...	...	...	...	...	...	No
14SW6005	20379	5	28.8338	na	na	na	na	3030938268_ZZYV8WOT_v1_S112	unknown	unknown	unknown	unknown	II	II	unknown	unknown	unknown	3030938268_ZZYV1QSP_v2_S121	II	II	II	unknown	II	II	II	II	II	Yes
14SW5887	20387	5	21.9507	na	na	na	na	3030937950_ZZYV8WFZ_v1_S56	II	II	II	II	II	II	II	II	II	3030937950_ZZYV1QLK_v2_S95	II	II	unknown	II	II	II	II	II	II	Yes
14SW5889	20392	5	22.0057	na	na	na	na	3030937955_ZZYV8WG4_v1_S241	II	II	II	II	II	II	II	II	II	3030937955_ZZYV1QLO_v2_S71	II	II	II	II	II	II	II	II	II	Yes
14SW5884	20395	5	24.9153	na	na	na	na	3030938093_ZZYV8WJY_v1_S272	II	II	II	II	II	II	II	II	II	3030938093_ZZYV1QOS_v2_S24	II	II	II	II	II	II	II	II	II	No
14SW5885	20396	5	27.9527	na	na	na	na	3030938222_ZZYV8WNJ_v1_S76	unknown	II	unknown	II	II	II	unknown	II	II	3030938222_ZZYV1QRS_v2_S12	II	II	II	II	II	II	II	II	II	Yes
14SW5888	20397	5	26.4701	na	na	na	na	3030938156_ZZYV8WLP_v1_S293	II	II	II	II	II	II	II	II	II	3030938156_ZZYV1QQB_v2_S83	II	II	II	II	II	II	II	II	II	Yes
14SW6044	20399	5	24.6946	na	na	na	na	3030938081_ZZYV8WJM_v1_S165	II	II	II	II	II	II	II	II	II	3030938081_ZZYV1QOK_v2_S182	II	II	II	II	II	II	II	II	II	Yes
14SW6038	20411	5	30.9583	na	na	na	na	3030938362_ZZYV8WRF_v1_S113	unknown	unknown	unknown	I	I	I	unknown	I	unknown	3030938362_ZZYUQM9V_v2_S170	unknown	I	I	unknown	I	I	I	I	I	Yes
14SW5969	20422	5	27.8338	na	na	na	na	3030938219_ZZYV8WNG_v1_S362	coinfected	coinfected	I	I	I	coinfected	I	I	coinfected	3030938219_ZZYV1QRQ_v2_S103	I	unknown	I	I	I	I	I	I	I	No
14SW5971	20429	5	24.6676	na	na	na	na	3030938079_ZZYV8WJK_v1_S201	I	I	I	I	I	I	I	I	I	3030938079_ZZYV1QOJ_v2_S163	I	I	I	I	I	I	I	I	I	No
14SW5989	20431	5	28.0385	na	na	na	na	3030938228_ZZYV8WNP_v1_S264	unknown	coinfected	unknown	I	I	I	I	coinfected	coinfected	3030938228_ZZYV1QRX_v2_S65	I	I	I	I	I	I	I	coinfected	coinfected	No
14SW5943	20437	5	22.4375	na	na	na	na	3030937981_ZZYV8WGU_v1_S216	unknown	II	unknown	II	II	II	unknown	II	II	3030937981_ZZYV1QMB_v2_S10	II	II	II	II	II	II	II	II	II	Yes
14SW6092	20453	5	18.5178	na	na	na	na	3030937876_ZZYV8WDX_v1_S225	II	II	II	II	II	II	II	II	II	3030937876_ZZYV1QJT_v2_S137	II	II	II	II	II	II	II	II	II	Yes
14SW6094	20454	5	29.0625	na	na	na	na	3030938281_ZZYV8WP6_v1_S125	II	II	unknown	unknown	II	II	unknown	unknown	unknown	...	...	...	...	...	...	...	...	...	...	No
14SW6097	20456	5	23.0554	na	na	na	na	3030938012_ZZYV8WHP_v1_S33	II	II	II	II	II	II	II	II	II	3030938012_ZZYV1QN0_v2_S161	II	II	unknown	II	II	II	II	II	II	Yes
14SW6089	20457	5	21.3453	na	na	na	na	3030937933_ZZYV8WFI_v1_S81	I	I	I	I	I	I	I	I	I	3030937933_ZZYV1QL7_v2_S101	I	I	I	I	I	I	I	I	I	Yes
14SW6088	20458	5	25.278	na	na	na	na	3030938108_ZZYV8WKD_v1_S363	unknown	unknown	unknown	unknown	I	I	unknown	unknown	unknown	3030938108_ZZYV1QP4_v2_S172	I	I	I	I	I	I	I	I	I	Yes
14SW5941	20464	5	25.4704	na	na	na	na	3030938114_ZZYV8WKJ_v1_S200	II	II	II	II	II	II	II	II	II	3030938114_ZZYV1QPA_v2_S174	II	II	II	II	II	II	II	II	II	Yes
14SW6025	20466	5	22.301	na	na	na	na	3030937970_ZZYV8WGJ_v1_S253	I	I	I	I	I	I	I	I	I	3030937970_ZZYV1QM1_v2_S181	I	I	I	I	I	I	I	I	I	Yes
14SW6023	20467	5	21.5742	na	na	na	na	3030937942_ZZYV8WFR_v1_S301	I	I	I	I	I	I	I	I	I	3030937942_ZZYV1QLD_v2_S157	I	I	I	I	I	I	I	I	I	Yes
14SW6024	20474	5	19.6094	na	na	na	na	3030937891_ZZYV8WEC_v1_S19	I	I	I	I	I	I	I	I	I	3030937891_ZZYV1QK6_v2_S169	I	I	I	I	I	I	I	I	I	No
14SW5959	20499	5	25.3819	na	na	na	na	3030938113_ZZYV8WKI_v1_S296	coinfected	coinfected	coinfected	coinfected	coinfected	coinfected	coinfected	coinfected	coinfected	3030938113_ZZYV1QP9_v2_S23	coinfected	coinfected	coinfected	unknown	coinfected	coinfected	coinfected	coinfected	coinfected	No
14SW5966	20506	5	23.917	na	na	na	na	3030938045_ZZYV8WIM_v1_S101	coinfected	I	coinfected	I	coinfected	coinfected	I	coinfected	coinfected	3030938045_ZZYV1QNR_v2_S36	coinfected	I	coinfected	I	coinfected	coinfected	I	coinfected	coinfected	No
14SW6163	20510	5	23.8315	na	na	na	na	3030938040_ZZYV8WIH_v1_S9	II	II	II	II	II	II	II	II	II	3030938040_ZZYV1QNM_v2_S153	II	II	II	II	II	II	II	II	II	Yes
14SW6162	20512	5	22.6342	na	na	na	na	3030937990_ZZYV8WH3_v1_S101	unknown	II	unknown	unknown	II	II	unknown	II	unknown	...	...	...	...	...	...	...	...	...	...	No
14SW5922	20513	5	25.2699	na	na	na	na	3030938107_ZZYV8WKC_v1_S120	II	II	II	II	II	II	II	II	II	...	...	...	...	...	...	...	...	...	...	No
14SW5957	20563	5	24.2886	na	na	na	na	3030938066_ZZYV8WJ7_v1_S4	II	I	II	II	II	II	II	II	reassort	...	...	...	...	...	...	...	...	...	...	No
14SW5956	20565	5	29.0671	na	na	na	na	3030938282_ZZYV8WP7_v1_S132	unknown	unknown	unknown	unknown	II	II	unknown	unknown	unknown	...	...	...	...	...	...	...	...	...	...	No
14SW6143	20577	5	30.5498	na	na	na	na	3030938341_ZZYV8WQU_v1_S373	I	unknown	I	I	I	I	I	I	I	3030938341_ZZYUQM9K_v2_S140	unknown	unknown	unknown	unknown	II	unknown	unknown	unknown	unknown	No
14SW6139	20578	5	24.8478	na	na	na	na	3030938088_ZZYV8WJT_v1_S333	II	II	II	II	II	II	II	II	II	...	...	...	...	...	...	...	...	...	...	No
14SW6138	20579	5	19.6684	na	na	na	na	3030937892_ZZYV8WED_v1_S145	II	II	II	II	II	II	II	II	II	3030937892_ZZYV1QK7_v2_S116	II	II	II	II	II	II	II	II	II	Yes
14SW6142	20581	5	18.8111	na	na	na	na	3030937879_ZZYV8WE0_v1_S49	II	II	II	II	II	II	II	II	II	...	...	...	...	...	...	...	...	...	...	No
14SW5944	20586	5	30.8559	na	na	na	na	3030938358_ZZYV8WRB_v1_S152	unknown	unknown	unknown	unknown	unknown	unknown	unknown	unknown	unknown	...	...	...	...	...	...	...	...	...	...	No
14SW6090	20590	5	29.6842	na	na	na	na	3030938306_ZZYV8WPV_v1_S30	I	I	I	coinfected	I	coinfected	I	I	coinfected	3030938306_ZZYV1QTC_v2_S113	unknown	II	coinfected	coinfected	II	II	unknown	II	coinfected	No
14SW6091	20591	5	19.0528	na	na	na	na	3030937883_ZZYV8WE4_v1_S177	coinfected	coinfected	coinfected	coinfected	coinfected	coinfected	coinfected	coinfected	coinfected	3030937883_ZZYV1QJY_v2_S125	coinfected	coinfected	unknown	unknown	coinfected	unknown	coinfected	coinfected	coinfected	No
14SW6095	20592	5	25.6279	na	na	na	na	3030938119_ZZYV8WKO_v1_S317	II	II	II	II	II	II	II	II	II	3030938119_ZZYV1QPF_v2_S149	II	II	II	II	II	II	II	II	II	Yes
14SW5897	20594	5	30.8993	na	na	na	na	3030938360_ZZYV8WRD_v1_S340	unknown	II	unknown	unknown	unknown	unknown	unknown	II	unknown	3030938360_ZZYUQM9U_v2_S94	II	unknown	II	II	unknown	II	II	II	II	Yes
14SW5898	20595	5	28.4551	na	na	na	na	3030938247_ZZYV8WO8_v1_S108	unknown	unknown	unknown	II	II	II	unknown	II	unknown	3030938247_ZZYV1QSB_v2_S82	II	II	II	II	II	II	II	II	II	Yes
14SW6131	20601	5	27.5012	na	na	na	na	3030938199_ZZYV8WMW_v1_S141	II	II	II	II	II	II	II	II	II	3030938199_ZZYV1QRB_v2_S175	II	II	II	II	II	II	II	II	II	Yes
14SW6135	20602	5	18.5363	na	na	na	na	3030937877_ZZYV8WDY_v1_S5	II	II	II	II	II	II	II	II	II	3030937877_ZZYV1QJU_v2_S187	II	II	II	II	II	II	II	II	II	Yes
14SW6102	20605	5	22.1764	na	na	na	na	3030937964_ZZYV8WGD_v1_S137	II	II	II	II	II	II	II	II	II	3030937964_ZZYV1QLX_v2_S126	II	II	II	II	II	II	II	II	II	Yes
14SW6099	20606	5	22.7127	na	na	na	na	3030937994_ZZYV8WH7_v1_S89	II	II	II	II	II	II	II	II	II	3030937994_ZZYV1QMM_v2_S185	II	II	II	II	II	II	II	II	II	Yes
14SW6098	20607	5	19.5263	na	na	na	na	3030937889_ZZYV8WEA_v1_S273	II	II	II	II	II	II	II	II	II	3030937889_ZZYV1QK4_v2_S173	II	II	II	II	II	II	II	II	II	Yes
14SW6101	20608	5	20.7731	na	na	na	na	3030937922_ZZYV8WF7_v1_S233	II	II	II	II	II	II	II	II	II	3030937922_ZZYV1QKY_v2_S114	II	II	II	II	II	II	II	II	II	Yes
14SW6103	20609	5	25.5886	na	na	na	na	3030938117_ZZYV8WKM_v1_S133	II	II	II	II	II	II	unknown	II	II	3030938117_ZZYV1QPD_v2_S138	II	II	II	II	II	II	II	II	II	Yes
14SW6100	20610	5	24.954	na	na	na	na	3030938095_ZZYV8WK0_v1_S229	II	II	II	II	II	II	II	II	II	3030938095_ZZYV1QOU_v2_S102	II	II	II	II	II	II	II	II	II	Yes
14SW5876	20615	5	30.0384	na	na	na	na	3030938316_ZZYV8WQ5_v1_S44	unknown	unknown	unknown	unknown	II	II	unknown	unknown	unknown	...	...	...	...	...	...	...	...	...	...	No
14SW5877	20617	5	25.3006	na	na	na	na	3030938109_ZZYV8WKE_v1_S369	II	II	II	II	II	II	II	II	II	3030938109_ZZYV1QP5_v2_S96	II	II	II	II	II	II	II	II	II	Yes
14SW5873	20632	5	29.0361	na	na	na	na	3030938277_ZZYV8WP2_v1_S224	unknown	II	unknown	unknown	II	II	unknown	unknown	unknown	...	...	...	...	...	...	...	...	...	...	No
14SW5872	20644	5	25.7168	na	na	na	na	3030938122_ZZYV8WKR_v1_S193	II	II	unknown	II	II	II	II	II	II	3030938122_ZZYV1QPH_v2_S84	II	II	II	II	II	II	II	II	II	Yes
14SW6052	20647	5	28.4489	na	na	na	na	3030938246_ZZYV8WO7_v1_S305	II	II	II	II	II	II	unknown	II	II	3030938246_ZZYV1QSA_v2_S111	II	II	II	II	II	II	II	II	II	Yes
14SW6053	20648	5	24.4048	na	na	na	na	3030938069_ZZYV8WJA_v1_S213	II	II	II	II	II	II	II	II	II	3030938069_ZZYV1QOB_v2_S123	II	II	unknown	II	II	II	II	II	II	Yes
14SW6049	20652	5	22.1316	na	na	na	na	3030937963_ZZYV8WGC_v1_S73	I	I	I	I	I	I	I	I	I	3030937963_ZZYV1QLW_v2_S99	I	I	I	I	I	I	I	I	I	No
14SW5869	20694	5	24.5518	na	na	na	na	3030938073_ZZYV8WJE_v1_S208	II	II	II	II	II	II	II	II	II	3030938073_ZZYV1QOE_v2_S207	II	II	II	II	II	II	II	II	II	Yes
14SW6058	37101	5	30.0457	na	na	na	na	3030938317_ZZYV8WQ6_v1_S257	unknown	unknown	unknown	I	I	I	unknown	unknown	unknown	...	...	...	...	...	...	...	...	...	...	No
14SW6057	37102	5	27.7207	na	na	na	na	3030938212_ZZYV8WN9_v1_S22	coinfected	coinfected	II	coinfected	coinfected	coinfected	II	II	coinfected	3030938212_ZZYV1QRJ_v2_S147	II	II	II	coinfected	II	II	II	II	coinfected	No
14SW6134	37104	5	23.3853	na	na	na	na	3030938026_ZZYV8WI3_v1_S1	II	II	II	II	II	II	II	II	II	...	...	...	...	...	...	...	...	...	...	No
14SW5951	37112	5	27.1038	na	na	na	na	3030938181_ZZYV8WME_v1_S268	II	II	II	II	II	II	unknown	II	II	3030938181_ZZYV1QQX_v2_S139	II	II	II	II	II	II	II	II	II	Yes
14SW5954	37113	5	23.6538	na	na	na	na	3030938032_ZZYV8WI9_v1_S316	II	II	II	II	II	II	II	II	II	3030938032_ZZYV1QNE_v2_S151	II	II	II	II	II	II	II	II	II	Yes
14SW6011	37116	5	22.7555	na	na	na	na	3030938000_ZZYV8WHD_v1_S205	coinfected	coinfected	coinfected	coinfected	coinfected	coinfected	coinfected	coinfected	coinfected	3030938000_ZZYV1QMR_v2_S133	coinfected	unknown	I	unknown	coinfected	unknown	coinfected	coinfected	coinfected	No
14SW5870	37120	5	28.5289	na	na	na	na	3030938253_ZZYV8WOE_v1_S197	unknown	II	unknown	II	II	II	unknown	unknown	unknown	...	...	...	...	...	...	...	...	...	...	No
14SW6124	37122	5	28.4035	na	na	na	na	3030938241_ZZYV8WO2_v1_S367	unknown	II	II	II	II	II	II	II	II	3030938241_ZZYV1QS5_v2_S127	II	II	II	II	II	II	II	II	II	Yes
14SW6156	37126	5	27.1729	na	na	na	na	3030938186_ZZYV8WMJ_v1_S240	I	I	I	I	I	I	I	I	I	3030938186_ZZYV1QR2_v2_S117	I	I	I	I	I	I	I	I	I	No
14SW5990	37128	5	19.3761	na	na	na	na	3030937886_ZZYV8WE7_v1_S80	coinfected	coinfected	coinfected	coinfected	coinfected	coinfected	coinfected	coinfected	coinfected	3030937886_ZZYV1QK1_v2_S78	coinfected	coinfected	coinfected	unknown	coinfected	unknown	coinfected	coinfected	coinfected	No
14SW5950	37129	5	21.1821	na	na	na	na	3030937926_ZZYV8WFB_v1_S116	II	II	II	II	II	II	II	II	II	3030937926_ZZYV1QL1_v2_S210	II	II	II	II	II	II	II	II	II	Yes
14SW5938	37132	5	24.7131	na	na	na	na	3030938083_ZZYV8WJO_v1_S8	II	II	II	II	II	II	II	II	II	...	...	...	...	...	...	...	...	...	...	No
14SW5891	37133	5	25.6795	na	na	na	na	3030938121_ZZYV8WKQ_v1_S92	II	II	unknown	II	II	II	II	II	II	3030938121_ZZYV1QPG_v2_S59	II	II	II	II	II	II	II	II	II	Yes
14SW5999	37134	5	21.2606	na	na	na	na	3030937930_ZZYV8WFF_v1_S349	unknown	unknown	unknown	unknown	II	II	unknown	unknown	unknown	...	...	...	...	...	...	...	...	...	...	No
14SW6000	37135	5	25.8748	na	na	na	na	3030938135_ZZYV8WL4_v1_S345	unknown	II	II	II	II	II	II	II	II	3030938135_ZZYV1QPS_v2_S211	II	II	II	II	II	II	II	II	II	Yes
14SW6136	37139	5	23.9669	na	na	na	na	3030938050_ZZYV8WIR_v1_S377	II	II	II	II	II	II	II	II	II	3030938050_ZZYV1QNW_v2_S104	II	II	unknown	II	II	II	II	II	II	Yes
14SW6133	37141	5	29.5027	na	na	na	na	3030938300_ZZYV8WPP_v1_S45	II	II	II	II	II	II	II	II	II	...	...	...	...	...	...	...	...	...	...	No
14SW6056	37151	5	22.61	na	na	na	na	3030937989_ZZYV8WH2_v1_S355	unknown	unknown	unknown	unknown	I	I	unknown	unknown	unknown	3030937989_ZZYV1QMI_v2_S135	I	I	I	I	I	I	I	I	I	Yes
14SW6186	37152	5	29.3289	na	na	na	na	3030938287_ZZYV8WPC_v1_S23	unknown	unknown	unknown	unknown	unknown	II	II	II	unknown	3030938287_ZZYV1QT1_v2_S118	II	II	II	II	II	II	unknown	II	II	Yes
14SW6187	37153	5	27.7875	na	na	na	na	3030938218_ZZYV8WNF_v1_S3	unknown	II	unknown	unknown	II	unknown	unknown	unknown	unknown	3030938218_ZZYV1QRP_v2_S130	unknown	unknown	unknown	unknown	unknown	II	unknown	II	unknown	No
14SW6188	37154	5	26.8203	na	na	na	na	3030938172_ZZYV8WM5_v1_S185	II	II	II	II	II	II	II	II	II	3030938172_ZZYV1QQP_v2_S154	II	II	II	II	II	II	II	II	II	Yes
14SW6083	37155	5	25.3402	na	na	na	na	3030938111_ZZYV8WKG_v1_S269	I	I	I	I	I	I	I	I	I	3030938111_ZZYV1QP7_v2_S136	I	I	I	I	I	I	I	I	I	Yes
14SW6085	37157	5	28.1364	na	na	na	na	3030938232_ZZYV8WNT_v1_S221	unknown	unknown	I	unknown	I	unknown	unknown	unknown	unknown	...	...	...	...	...	...	...	...	...	...	No
14SW6087	37158	5	30.4322	na	na	na	na	3030938334_ZZYV8WQN_v1_S313	unknown	unknown	unknown	I	I	I	I	I	I	3030938334_ZZYUQM9H_v2_S160	I	I	I	I	I	I	I	I	I	Yes
14SW6086	37159	5	29.0041	na	na	na	na	3030938274_ZZYV8WOZ_v1_S173	unknown	I	I	I	I	I	I	I	I	3030938274_ZZYV1QST_v2_S148	unknown	unknown	I	I	I	unknown	I	I	I	Yes
14SW6081	37161	5	20.5761	na	na	na	na	3030937916_ZZYV8WF1_v1_S129	I	I	I	I	I	I	I	I	I	3030937916_ZZYV1QKT_v2_S124	I	I	I	I	I	I	I	I	I	Yes
14SW5914	37162	5	26.9209	na	na	na	na	3030938177_ZZYV8WMA_v1_S188	II	II	II	II	II	II	II	II	II	3030938177_ZZYV1QQU_v2_S148	II	II	II	II	II	II	II	II	II	Yes
14SW5913	37163	5	27.6615	na	na	na	na	3030938209_ZZYV8XFA_v1_S289	II	II	II	II	II	II	II	II	II	3030938209_ZZYV1QRG_v2_S136	II	II	II	II	II	II	II	II	II	Yes
14SW6059	37164	5	27.5851	na	na	na	na	3030938205_ZZYV8WN2_v1_S69	unknown	I	I	I	I	I	unknown	unknown	I	...	...	...	...	...	...	...	...	...	...	No
14SW5921	37166	5	25.0252	na	na	na	na	3030938101_ZZYV8WK6_v1_S21	I	unknown	I	I	I	I	I	I	I	3030938101_ZZYV1QP0_v2_S92	I	I	coinfected	I	I	coinfected	I	I	coinfected	No
14SW5920	37167	5	30.769	na	na	na	na	3030938351_ZZYV8WR4_v1_S351	unknown	unknown	unknown	unknown	unknown	unknown	unknown	unknown	unknown	...	...	...	...	...	...	...	...	...	...	No
14SW5935	37168	5	27.7603	na	na	na	na	3030938215_ZZYV8WNC_v1_S284	unknown	II	unknown	unknown	II	II	unknown	II	unknown	3030938215_ZZYV1QRM_v2_S209	II	II	II	II	II	II	II	II	II	Yes
14SW5936	37169	5	24.2078	na	na	na	na	3030938061_ZZYV8WJ2_v1_S184	II	II	II	II	II	II	II	II	II	3030938061_ZZYV1QO6_v2_S126	II	II	II	II	II	II	II	II	II	Yes
14SW5917	37170	5	22.985	na	na	na	na	3030938010_ZZYV8WHN_v1_S140	coinfected	coinfected	coinfected	I	coinfected	I	I	coinfected	coinfected	3030938010_ZZYV1QMY_v2_S66	I	I	I	I	coinfected	coinfected	I	coinfected	coinfected	No
14SW5918	37171	5	25.5761	na	na	na	na	3030938116_ZZYV8WKL_v1_S220	II	II	II	coinfected	coinfected	coinfected	II	coinfected	coinfected	3030938116_ZZYV1QPC_v2_S79	II	II	II	II	II	II	II	II	II	No
14SW5937	37172	5	29.2281	na	na	na	na	3030938286_ZZYV8WPB_v1_S337	unknown	II	II	II	II	II	II	II	II	3030938286_ZZYV1QT0_v2_S138	II	II	II	II	II	II	unknown	II	II	Yes
14SW6199	37174	5	26.0703	na	na	na	na	3030938141_ZZYV8WLA_v1_S363	II	II	II	II	II	II	II	II	II	3030938141_ZZYV1QPX_v2_S178	II	coinfected	II	II	II	II	II	II	coinfected	No
14SW6146	37177	5	26.6873	na	na	na	na	3030938165_ZZYV8WLY_v1_S285	II	II	II	II	II	II	II	II	II	3030938165_ZZYV1QQJ_v2_S152	II	II	II	II	II	II	II	II	II	Yes
14SW6147	37178	5	21.422	na	na	na	na	3030937937_ZZYV8WFM_v1_S141	II	II	II	II	II	II	II	II	II	3030937937_ZZYV1QL8_v2_S164	unknown	unknown	unknown	unknown	unknown	unknown	unknown	unknown	unknown	No
14SW6110	37181	5	23.4001	na	na	na	na	3030938027_ZZYV8WI4_v1_S325	I	I	I	I	I	I	I	I	I	3030938027_ZZYV1QNA_v2_S101	I	I	I	I	I	I	I	coinfected	coinfected	No
14SW6109	37182	5	24.9927	na	na	na	na	3030938099_ZZYV8WK4_v1_S181	I	I	I	I	I	I	I	I	I	3030938099_ZZYV1QOY_v2_S174	I	I	I	I	I	I	I	I	I	Yes
14SW5939	37187	5	23.0851	na	na	na	na	3030938013_ZZYV8X9U_v1_S84	II	II	II	II	II	II	II	II	II	3030938013_ZZYV1QN1_v2_S150	II	II	unknown	II	II	II	II	II	II	Yes
14SW6075	37189	5	28.4143	na	na	na	na	3030938243_ZZYV8WO4_v1_S77	unknown	I	I	I	I	I	I	I	I	3030938243_ZZYV1QS7_v2_S112	I	I	I	I	I	I	I	I	I	Yes
14SW5924	37192	5	24.1506	na	na	na	na	3030938057_ZZYV8WIY_v1_S320	II	II	II	II	II	II	II	II	II	3030938057_ZZYV1QO2_v2_S184	II	II	II	II	II	II	II	II	II	Yes
14SW5915	37193	5	23.9197	na	na	na	na	3030938046_ZZYV8WIN_v1_S40	II	II	II	II	II	II	II	II	II	3030938046_ZZYV1QNS_v2_S160	II	II	II	II	II	II	II	II	II	Yes
14SW5916	37194	5	30.693	na	na	na	na	3030938348_ZZYV8WR1_v1_S72	unknown	unknown	unknown	unknown	unknown	unknown	unknown	unknown	unknown	...	...	...	...	...	...	...	...	...	...	No
14SW5984	37195	5	30.781	na	na	na	na	3030938354_ZZYV8WR7_v1_S153	unknown	unknown	unknown	unknown	coinfected	unknown	unknown	unknown	unknown	...	...	...	...	...	...	...	...	...	...	No
14SW5986	37196	5	26.6773	na	na	na	na	3030938164_ZZYV8WLX_v1_S64	II	II	coinfected	coinfected	coinfected	II	coinfected	coinfected	coinfected	3030938164_ZZYV1QQI_v2_S112	unknown	unknown	unknown	unknown	coinfected	coinfected	unknown	II	unknown	No
14SW5987	37197	5	28.4694	na	na	na	na	3030938249_ZZYV8WOA_v1_S232	II	II	II	II	II	II	unknown	II	II	3030938249_ZZYV1QSD_v2_S175	II	II	II	II	II	II	II	II	II	Yes
14SW5985	37198	5	21.4044	na	na	na	na	3030937936_ZZYV8WFL_v1_S280	II	I	II	II	II	II	II	II	reassort	...	...	...	...	...	...	...	...	...	...	No
14SW5895	37199	5	27.7339	na	na	na	na	3030938213_ZZYV8WNA_v1_S354	II	II	II	II	II	II	II	II	II	3030938213_ZZYV1QRK_v2_S23	II	II	II	II	II	II	II	II	II	Yes
14SW5896	37200	5	30.0748	na	na	na	na	3030938318_ZZYV8WQ7_v1_S324	unknown	unknown	unknown	unknown	II	II	unknown	II	unknown	3030938318_ZZYV1QTJ_v2_S11	unknown	unknown	II	unknown	II	II	II	II	II	Yes
14SW5894	37201	5	24.2638	na	na	na	na	3030938063_ZZYV8WJ4_v1_S341	II	II	II	II	II	II	II	II	II	...	...	...	...	...	...	...	...	...	...	No
14SW5931	37204	5	27.3396	na	na	na	na	3030938192_ZZYV8WMP_v1_S136	coinfected	I	I	I	I	coinfected	I	coinfected	coinfected	3030938192_ZZYV1QR7_v2_S173	unknown	coinfected	unknown	coinfected	I	I	unknown	I	coinfected	No
14SW5932	37205	5	26.548	na	na	na	na	3030938161_ZZYV8WLU_v1_S68	II	II	II	II	II	II	II	II	II	3030938161_ZZYV1QQG_v2_S185	II	II	II	II	II	II	II	II	II	Yes
14SW5899	37206	5	24.2845	na	na	na	na	3030938064_ZZYV8WJ5_v1_S172	coinfected	II	II	coinfected	coinfected	coinfected	coinfected	coinfected	coinfected	3030938064_ZZYV1QO8_v2_S70	II	II	coinfected	unknown	coinfected	coinfected	coinfected	coinfected	coinfected	No
14SW6172	37208	5	22.2746	na	na	na	na	3030937968_ZZYV8WGH_v1_S292	II	II	II	II	II	II	II	II	II	...	...	...	...	...	...	...	...	...	...	No
14SW5992	37215	5	28.384	na	na	na	na	3030938240_ZZYV8WO1_v1_S164	unknown	unknown	unknown	unknown	unknown	unknown	unknown	unknown	unknown	...	...	...	...	...	...	...	...	...	...	No
14SW6062	37216	5	19.8139	na	na	na	na	3030937897_ZZYV8WEI_v1_S65	II	II	II	II	II	II	II	II	II	3030937897_ZZYV1QKC_v2_S159	II	II	II	II	II	II	II	II	II	Yes
14SW5934	37220	5	28.7196	na	na	na	na	3030938260_ZZYV8WOL_v1_S57	coinfected	coinfected	coinfected	coinfected	coinfected	coinfected	coinfected	coinfected	coinfected	3030938260_ZZYV1QSL_v2_S197	coinfected	coinfected	coinfected	coinfected	coinfected	coinfected	coinfected	coinfected	coinfected	No
14SW6030	37224	5	30.7632	na	na	na	na	3030938350_ZZYV8WR3_v1_S209	coinfected	unknown	coinfected	I	coinfected	coinfected	II	I	coinfected	3030938350_ZZYUQM9Q_v2_S122	II	II	II	II	II	II	unknown	II	II	No
14SW6184	37227	5	23.9601	na	na	na	na	3030938049_ZZYV8WIQ_v1_S336	II	II	II	II	II	II	II	II	II	3030938049_ZZYV1QNV_v2_S106	II	II	II	II	II	II	II	II	II	Yes
14SW6182	37228	5	22.5737	na	na	na	na	3030937988_ZZYV8WH1_v1_S53	II	II	II	II	II	II	II	II	II	3030937988_ZZYV1QMH_v2_S189	II	II	II	II	II	II	II	II	II	Yes
14SW6031	37229	5	19.6904	na	na	na	na	3030937893_ZZYV8WEE_v1_S265	II	II	II	II	II	II	II	II	II	3030937893_ZZYV1QK8_v2_S134	II	II	II	II	II	II	II	II	II	Yes
14SW5902	37231	5	29.4997	na	na	na	na	3030938299_ZZYV8XHS_v1_S104	unknown	II	unknown	I	coinfected	II	unknown	unknown	coinfected	3030938299_ZZYV1QT9_v2_S41	coinfected	II	unknown	coinfected	coinfected	coinfected	I	coinfected	coinfected	No
14SW6194	37236	5	29.4829	na	na	na	na	3030938297_ZZYV8WPM_v1_S200	unknown	II	unknown	unknown	II	II	unknown	II	unknown	3030938297_ZZYV1QT7_v2_S166	II	II	II	unknown	II	II	II	II	II	Yes
14SW5993	37240	5	30.4684	na	na	na	na	3030938337_ZZYV8WQQ_v1_S53	unknown	II	II	II	II	II	unknown	II	II	3030938337_ZZYUQM9I_v2_S187	II	II	II	unknown	II	II	II	II	II	Yes
14SW5994	37241	5	20.4082	na	na	na	na	3030937912_ZZYV8WEX_v1_S180	II	coinfected	II	II	II	II	II	II	coinfected	3030937912_ZZYV1QKP_v2_S91	II	coinfected	II	II	II	II	II	II	coinfected	No
14SW6107	37243	5	22.5164	na	na	na	na	3030937986_ZZYV8WGZ_v1_S41	I	coinfected	I	I	I	I	I	I	coinfected	3030937986_ZZYV1QMF_v2_S48	I	I	I	I	I	coinfected	I	I	coinfected	No
14SW6183	37248	5	22.8493	na	na	na	na	3030938005_ZZYV8WHI_v1_S149	II	II	II	II	II	II	II	II	II	...	...	...	...	...	...	...	...	...	...	No
14SW6149	37250	5	22.3853	na	na	na	na	3030937974_ZZYV8WGN_v1_S93	II	II	II	II	II	II	II	II	II	3030937974_ZZYV1QM5_v2_S176	II	II	II	II	II	II	II	II	II	Yes
14SW6150	37252	5	22.559	na	na	na	na	3030937987_ZZYV8WH0_v1_S45	II	II	II	II	II	II	II	II	II	3030937987_ZZYV1QMG_v2_S188	II	II	II	II	II	II	II	II	II	Yes
14SW6068	37257	5	30.2369	na	na	na	na	3030938326_ZZYV8WQF_v1_S359	unknown	unknown	unknown	unknown	unknown	unknown	unknown	unknown	unknown	...	...	...	...	...	...	...	...	...	...	No
14SW5945	37259	5	25.7637	na	na	na	na	3030938126_ZZYV8WKV_v1_S348	unknown	unknown	unknown	II	unknown	unknown	unknown	II	unknown	...	...	...	...	...	...	...	...	...	...	No
14SW6063	37260	5	19.8982	na	na	na	na	3030937900_ZZYV8WEL_v1_S217	II	II	II	II	II	II	II	II	II	3030937900_ZZYV1QKE_v2_S171	II	II	unknown	II	II	II	II	II	II	Yes
14SW6065	37261	5	23.3247	na	na	na	na	3030938024_ZZYV8WI1_v1_S309	I	I	I	I	I	I	I	I	I	3030938024_ZZYV1QN8_v2_S100	I	I	I	I	I	I	I	I	I	Yes
14SW6064	37262	5	20.2825	na	na	na	na	3030937910_ZZYV8WEV_v1_S169	I	I	I	I	I	I	I	I	I	3030937910_ZZYV1QKN_v2_S183	I	I	I	I	I	I	I	I	I	Yes
14SW6151	37264	5	19.7614	na	na	na	na	3030937894_ZZYV8WEF_v1_S284	II	II	II	II	II	II	II	II	II	3030937894_ZZYV1QK9_v2_S105	II	II	unknown	II	II	II	II	II	II	Yes
14SW6021	37265	5	30.735	na	na	na	na	3030938349_ZZYV8WR2_v1_S312	unknown	unknown	unknown	unknown	I	I	unknown	unknown	unknown	3030938349_ZZYUQM9P_v2_S145	unknown	I	unknown	unknown	I	unknown	unknown	unknown	unknown	No
14SW6168	37269	5	30.9046	na	na	na	na	3030938361_ZZYV8WRE_v1_S192	unknown	unknown	unknown	unknown	unknown	unknown	unknown	unknown	unknown	...	...	...	...	...	...	...	...	...	...	No
14SW5946	37271	5	18.2042	na	na	na	na	3030937874_ZZYV8WDV_v1_S248	II	II	II	II	II	II	II	II	II	...	...	...	...	...	...	...	...	...	...	No
14SW5871	37279	5	28.4767	na	na	na	na	3030938250_ZZYV8WOB_v1_S97	unknown	II	unknown	unknown	II	II	unknown	II	unknown	3030938250_ZZYV1QSE_v2_S124	II	II	II	II	II	II	II	II	II	Yes
14SW6115	37280	5	24.667	na	na	na	na	3030938078_ZZYV8WJJ_v1_S277	II	II	II	II	II	II	II	II	II	3030938078_ZZYV1QOI_v2_S186	II	II	II	II	II	II	II	II	II	Yes
14SW6116	37281	5	28.9282	na	na	na	na	3030938269_ZZYV8WOU_v1_S321	unknown	II	II	II	II	II	II	II	II	3030938269_ZZYV1QSQ_v2_S103	II	II	II	II	II	II	II	II	II	Yes
14SW6117	37282	5	19.7832	na	na	na	na	3030937895_ZZYV8WEG_v1_S281	coinfected	II	II	II	coinfected	coinfected	coinfected	coinfected	coinfected	3030937895_ZZYV1QKA_v2_S115	coinfected	II	coinfected	II	coinfected	coinfected	coinfected	coinfected	coinfected	No
14SW6032	37284	5	26.4734	na	na	na	na	3030938158_ZZYV8WLR_v1_S117	II	II	II	II	II	II	II	II	II	3030938158_ZZYV1QQD_v2_S146	II	II	II	II	II	II	II	II	II	Yes
14SW5893	37285	5	24.5753	na	na	na	na	3030938074_ZZYV8WJF_v1_S25	II	II	II	II	II	II	II	II	II	3030938074_ZZYV1QOF_v2_S35	II	II	II	II	II	II	II	II	II	Yes
14SW5892	37286	5	22.1021	na	na	na	na	3030937961_ZZYV8WGA_v1_S204	coinfected	coinfected	coinfected	II	II	coinfected	II	coinfected	coinfected	3030937961_ZZYV1QLU_v2_S47	II	II	II	unknown	coinfected	coinfected	coinfected	coinfected	coinfected	No
14SW5998	37290	5	22.4035	na	na	na	na	3030937977_ZZYV8WGQ_v1_S109	I	I	I	I	I	I	I	I	I	3030937977_ZZYV1QM8_v2_S199	I	I	I	I	I	I	I	I	I	No
14SW5997	37291	5	28.0893	na	na	na	na	3030938230_ZZYV8WNR_v1_S249	unknown	unknown	unknown	II	II	II	unknown	II	unknown	...	...	...	...	...	...	...	...	...	...	No
14SW5996	37292	5	29.8647	na	na	na	na	3030938311_ZZYV8WQ0_v1_S376	unknown	unknown	unknown	unknown	unknown	unknown	unknown	unknown	unknown	...	...	...	...	...	...	...	...	...	...	No
14SW6034	37296	5	22.0534	na	na	na	na	3030937958_ZZYV8WG7_v1_S26	coinfected	II	coinfected	coinfected	coinfected	coinfected	coinfected	coinfected	coinfected	3030937958_ZZYV1QLR_v2_S22	II	II	II	II	II	II	II	II	II	No
14SW6126	37299	5	28.1999	na	na	na	na	3030938235_ZZYV8WNW_v1_S37	coinfected	coinfected	coinfected	coinfected	coinfected	coinfected	coinfected	coinfected	coinfected	3030938235_ZZYV1QS0_v2_S102	II	II	II	II	coinfected	unknown	unknown	II	coinfected	No
14SW6029	37302	5	26.8341	na	na	na	na	3030938174_ZZYV8WM7_v1_S297	unknown	II	II	II	II	II	unknown	II	II	3030938174_ZZYV1QQR_v2_S98	II	II	II	II	II	II	II	II	II	Yes
14SW6119	37307	5	27.5886	na	na	na	na	3030938206_ZZYV8WN3_v1_S85	II	I	II	II	II	II	II	II	reassort	...	...	...	...	...	...	...	...	...	...	No
14SW6002	37309	5	29.0327	na	na	na	na	3030938276_ZZYV8WP1_v1_S344	unknown	unknown	unknown	unknown	unknown	unknown	I	unknown	unknown	3030938276_ZZYV1QSV_v2_S109	unknown	unknown	unknown	unknown	unknown	unknown	unknown	II	unknown	No
14SW6001	37310	5	22.4103	na	na	na	na	3030937979_ZZYV8WGS_v1_S157	II	II	II	II	II	II	II	II	II	3030937979_ZZYV1QMA_v2_S97	II	II	II	II	II	II	II	II	II	Yes
14SW6128	37317	5	19.8293	na	na	na	na	3030937898_ZZYV8WEJ_v1_S236	II	II	II	II	II	II	II	II	II	...	...	...	...	...	...	...	...	...	...	No
14SW6129	37318	5	19.2516	na	na	na	na	3030937884_ZZYV8WE5_v1_S332	II	II	II	II	II	II	II	II	II	3030937884_ZZYV1QJZ_v2_S139	II	II	II	II	II	II	II	II	II	Yes
14SW6130	37319	5	18.818	na	na	na	na	3030937880_ZZYV8WE1_v1_S97	II	II	II	II	II	II	II	II	II	3030937880_ZZYV1QJW_v2_S151	II	II	II	II	II	II	II	II	II	Yes
14SW6036	37320	5	23.6689	na	na	na	na	3030938033_ZZYV8WIA_v1_S261	coinfected	I	I	I	coinfected	coinfected	coinfected	I	coinfected	3030938033_ZZYV1QNF_v2_S35	I	I	I	coinfected	coinfected	coinfected	I	coinfected	coinfected	No
14SW6035	37321	5	21.4757	na	na	na	na	3030937939_ZZYV8WFO_v1_S121	II	II	II	II	II	II	II	II	II	3030937939_ZZYV1QLA_v2_S158	II	II	II	II	II	II	II	II	II	Yes
14SW5881	37326	5	23.8696	na	na	na	na	3030938042_ZZYV8WIJ_v1_S304	coinfected	coinfected	coinfected	coinfected	coinfected	coinfected	coinfected	coinfected	coinfected	3030938042_ZZYV1QNO_v2_S111	II	II	II	II	II	II	II	II	II	No
14SW5879	37329	5	30.7879	na	na	na	na	3030938355_ZZYV8WR8_v1_S245	unknown	unknown	unknown	unknown	unknown	II	unknown	unknown	unknown	3030938355_ZZYUQM9T_v2_S36	II	unknown	unknown	II	II	II	unknown	II	II	Yes
14SW5880	37330	5	27.1849	na	na	na	na	3030938187_ZZYV8WMK_v1_S256	II	II	II	II	II	II	unknown	II	II	...	...	...	...	...	...	...	...	...	...	No
14SW6141	37331	5	26.8207	na	na	na	na	3030938173_ZZYV8WM6_v1_S189	II	II	II	II	II	II	II	II	II	3030938173_ZZYV1QQQ_v2_S128	II	II	unknown	II	II	II	II	II	II	Yes
14SW6140	37333	5	28.7505	na	na	na	na	3030938262_ZZYV8WON_v1_S93	unknown	unknown	unknown	II	unknown	II	unknown	unknown	unknown	...	...	...	...	...	...	...	...	...	...	No
14SW6169	37334	5	21.9638	na	na	na	na	3030937951_ZZYV8WG0_v1_S340	II	II	II	II	II	II	II	II	II	3030937951_ZZYV1QLL_v2_S177	II	II	II	II	II	II	II	II	II	Yes
14SW6105	37336	5	20.118	na	na	na	na	3030937905_ZZYV8WEQ_v1_S329	II	II	II	II	II	II	II	II	II	3030937905_ZZYV1QKI_v2_S162	unknown	unknown	unknown	unknown	unknown	unknown	unknown	unknown	unknown	No
14SW6104	37337	5	20.6895	na	na	na	na	3030937919_ZZYV8WF4_v1_S185	II	II	II	II	II	II	II	II	II	3030937919_ZZYV1QKV_v2_S150	II	II	II	II	II	II	II	II	II	Yes
14SW6045	37338	5	30.5068	na	na	na	na	3030938339_ZZYV8WQS_v1_S161	unknown	II	unknown	II	II	II	unknown	II	II	...	...	...	...	...	...	...	...	...	...	No
14SW5947	37339	5	24.0915	na	na	na	na	3030938053_ZZYV8WIU_v1_S332	II	II	II	II	II	II	II	II	II	3030938053_ZZYV1QNY_v2_S186	II	II	II	II	II	II	II	II	II	No
14SW6159	37340	5	22.3068	na	na	na	na	3030937971_ZZYV8WGK_v1_S196	II	II	II	II	II	II	II	II	II	3030937971_ZZYV1QM2_v2_S141	II	II	II	II	II	II	II	II	II	Yes
14SW6158	37341	5	26.2567	na	na	na	na	3030938150_ZZYV8WLJ_v1_S288	II	II	II	II	II	II	II	II	II	3030938150_ZZYV1QQ6_v2_S129	II	II	II	II	II	II	II	II	II	Yes
14SW5875	37344	5	25.7894	na	na	na	na	3030938128_ZZYV8WKX_v1_S11	unknown	coinfected	II	II	II	II	II	II	coinfected	3030938128_ZZYV1QPL_v2_S60	II	II	II	II	II	II	II	II	II	No
14SW6164	37346	5	22.3907	na	na	na	na	3030937976_ZZYV8WGP_v1_S244	coinfected	coinfected	coinfected	coinfected	coinfected	coinfected	coinfected	coinfected	coinfected	3030937976_ZZYV1QM7_v2_S77	coinfected	coinfected	unknown	unknown	coinfected	unknown	coinfected	coinfected	coinfected	No
14SW6166	37347	5	18.0915	na	na	na	na	3030937873_ZZYV8WDU_v1_S57	II	II	coinfected	coinfected	coinfected	coinfected	II	II	coinfected	3030937873_ZZYV1QJR_v2_S165	II	coinfected	unknown	II	coinfected	coinfected	coinfected	coinfected	coinfected	No
14SW6165	37348	5	20.2299	na	na	na	na	3030937909_ZZYV8WEU_v1_S12	II	II	II	II	II	II	II	II	II	3030937909_ZZYV1QKM_v2_S90	II	II	unknown	II	II	II	II	II	II	No
14SW5925	37350	5	28.8244	na	na	na	na	3030938267_ZZYV8XGW_v1_S12	I	I	coinfected	I	coinfected	I	I	I	coinfected	3030938267_ZZYV1QSO_v2_S196	coinfected	coinfected	coinfected	unknown	coinfected	coinfected	I	coinfected	coinfected	No
14SW5926	37351	5	27.0597	na	na	na	na	3030938179_ZZYV8WMC_v1_S88	II	II	II	II	II	II	II	II	II	3030938179_ZZYV1QQV_v2_S208	II	II	II	II	II	II	II	II	II	Yes
14SW5927	37352	5	29.4446	na	na	na	na	3030938293_ZZYV8WPI_v1_S252	II	II	II	II	II	II	II	II	II	3030938293_ZZYV1QT5_v2_S125	II	II	II	II	II	II	II	II	II	Yes
14SW5930	37353	5	24.9684	na	na	na	na	3030938096_ZZYV8WK1_v1_S105	II	II	II	II	II	II	II	II	II	3030938096_ZZYV1QOV_v2_S127	II	II	II	II	II	II	II	II	II	Yes
14SW5928	37354	5	25.8281	na	na	na	na	3030938130_ZZYV8WKZ_v1_S366	II	II	coinfected	II	II	coinfected	II	II	coinfected	3030938130_ZZYV1QPN_v2_S137	II	coinfected	coinfected	II	coinfected	coinfected	II	II	coinfected	No
14SW5929	37355	5	26.8133	na	na	na	na	3030938171_ZZYV8WM4_v1_S168	unknown	II	II	II	II	II	unknown	II	II	3030938171_ZZYV1QQO_v2_S149	II	II	unknown	II	II	II	II	II	II	Yes
14SW6160	37356	5	16.4867	na	na	na	na	3030937865_ZZYV8WDM_v1_S105	II	II	II	II	II	II	II	II	II	...	...	...	...	...	...	...	...	...	...	No
14SW5874	37364	5	27.155	na	na	na	na	3030938185_ZZYV8WMI_v1_S156	II	II	II	II	II	II	II	II	II	3030938185_ZZYV1QR1_v2_S72	II	II	II	II	II	II	II	II	II	Yes
14SW5882	37365	5	30.2976	na	na	na	na	3030938328_ZZYV8WQH_v1_S145	II	unknown	unknown	unknown	unknown	unknown	unknown	unknown	unknown	...	...	...	...	...	...	...	...	...	...	No
14SW5890	1-5	5	24.754	na	na	na	na	3030938085_ZZYV8WJQ_v1_S124	II	II	II	II	II	II	II	II	II	...	...	...	...	...	...	...	...	...	...	No
14SW6207	20352	6	22.7284	na	na	na	na	3030937996_ZZYV8WH9_v1_S248	II	II	II	II	II	II	II	II	II	3030937996_ZZYV1QMO_v2_S190	II	II	II	II	II	II	II	II	II	Yes
14SW6264	20368	6	29.6513	na	na	na	na	3030938305_ZZYV8WPU_v1_S129	I	unknown	unknown	I	I	I	I	I	I	3030938305_ZZYV1QTB_v2_S15	unknown	unknown	I	I	I	I	I	I	I	Yes
14SW6216	20396	6	27.2585	na	na	na	na	3030938189_ZZYV8WMM_v1_S58	II	II	II	II	II	II	II	II	II	3030938189_ZZYV1QR4_v2_S143	II	II	II	II	II	II	II	II	II	Yes
14SW6217	20397	6	26.0474	na	na	na	na	3030938140_ZZYV8WL9_v1_S85	II	II	II	II	II	II	II	II	II	3030938140_ZZYV1QPW_v2_S155	II	II	II	II	II	II	II	II	II	Yes
14SW6297	20454	6	24.8539	na	na	na	na	3030938089_ZZYV8WJU_v1_S41	II	II	II	II	II	II	unknown	II	II	3030938089_ZZYV1QOP_v2_S20	II	II	unknown	II	II	II	II	II	II	Yes
14SW6342	20512	6	28.1107	na	na	na	na	3030938231_ZZYV8WNS_v1_S137	II	II	II	II	II	II	unknown	II	II	3030938231_ZZYV1QRY_v2_S98	II	II	II	II	II	II	unknown	II	II	Yes
14SW6232	20513	6	25.3474	na	na	na	na	3030938112_ZZYV8WKH_v1_S22	II	II	II	II	II	II	unknown	II	II	3030938112_ZZYV1QP8_v2_S192	II	II	II	II	II	II	II	II	II	Yes
14SW6231	20514	6	30.7798	na	na	na	na	3030938353_ZZYV8WR6_v1_S33	II	II	II	II	II	II	unknown	II	II	3030938353_ZZYUQM9S_v2_S180	II	II	II	II	II	II	II	II	II	Yes
14SW6243	20563	6	24.0275	na	na	na	na	3030938051_ZZYV8WIS_v1_S81	unknown	unknown	unknown	unknown	unknown	unknown	unknown	unknown	unknown	...	...	...	...	...	...	...	...	...	...	No
14SW6244	20566	6	21.9866	na	na	na	na	3030937953_ZZYV8WG2_v1_S109	II	coinfected	II	II	II	II	II	II	coinfected	3030937953_ZZYV1QLN_v2_S47	II	coinfected	II	II	II	II	II	II	coinfected	No
14SW6328	20576	6	23.8758	na	na	na	na	3030938043_ZZYV8WIK_v1_S220	II	II	II	II	II	II	II	II	II	3030938043_ZZYV1QNP_v2_S114	II	II	II	II	II	II	II	II	II	Yes
14SW6322	20578	6	23.4303	na	na	na	na	3030938028_ZZYV8WI5_v1_S24	II	II	II	II	II	II	II	II	II	3030938028_ZZYV1QNB_v2_S31	II	II	II	II	II	II	II	II	II	Yes
14SW6323	20579	6	24.1256	na	na	na	na	3030938055_ZZYV8WIW_v1_S252	II	II	II	II	II	II	II	II	II	3030938055_ZZYV1QO0_v2_S44	II	II	II	II	II	II	II	II	II	Yes
14SW6325	20581	6	20.0497	na	na	na	na	3030937904_ZZYV8WEP_v1_S23	II	II	II	II	II	II	II	II	II	3030937904_ZZYV1QKH_v2_S70	II	II	II	II	II	II	II	II	II	Yes
14SW6298	20587	6	25.9517	na	na	na	na	3030938137_ZZYV8WL6_v1_S5	II	II	II	II	II	II	II	II	II	3030938137_ZZYV1QPU_v2_S33	II	II	II	II	II	II	II	II	II	Yes
14SW6319	20601	6	19.9489	na	na	na	na	3030937902_ZZYV8WEN_v1_S121	II	II	II	II	II	II	II	II	II	3030937902_ZZYV1QKG_v2_S105	II	II	unknown	II	II	II	II	II	II	Yes
14SW6279	20650	6	29.7412	na	na	na	na	3030938308_ZZYV8WPX_v1_S51	II	II	II	II	II	II	II	II	II	3030938308_ZZYV1QTE_v2_S61	II	II	II	II	II	II	II	II	II	Yes
14SW6283	37101	6	27.1329	na	na	na	na	3030938183_ZZYV8WMG_v1_S355	coinfected	coinfected	coinfected	coinfected	coinfected	coinfected	coinfected	coinfected	coinfected	3030938183_ZZYV1QQZ_v2_S85	coinfected	coinfected	coinfected	unknown	unknown	unknown	coinfected	coinfected	coinfected	No
14SW6282	37102	6	21.687	na	na	na	na	3030937944_ZZYV8WFT_v1_S27	II	II	II	II	II	II	II	II	II	3030937944_ZZYV1QLE_v2_S73	II	coinfected	coinfected	II	coinfected	II	II	II	coinfected	No
14SW6321	37104	6	23.7061	na	na	na	na	3030938035_ZZYV8WIC_v1_S4	II	II	II	II	II	II	II	II	II	3030938035_ZZYV1QNH_v2_S18	II	II	II	II	II	II	II	II	II	Yes
14SW6242	37113	6	26.0975	na	na	na	na	3030938143_ZZYV8WLC_v1_S296	II	II	II	II	II	II	II	II	II	3030938143_ZZYV1QPZ_v2_S28	II	II	II	II	II	II	II	II	II	Yes
14SW6267	37116	6	28.521	na	na	na	na	3030938252_ZZYV8WOD_v1_S359	II	II	II	II	II	II	II	II	II	3030938252_ZZYV1QSF_v2_S60	II	II	II	II	II	II	II	II	II	No
14SW6208	37120	6	17.5256	na	na	na	na	3030937869_ZZYV8WDQ_v1_S153	II	II	II	II	II	II	II	II	II	3030937869_ZZYV1QJO_v2_S107	II	II	II	II	II	II	II	II	II	Yes
14SW6313	37121	6	30.5623	na	na	na	na	3030938342_ZZYV8WQV_v1_S14	unknown	II	II	II	II	II	II	II	II	3030938342_ZZYUQM9L_v2_S32	II	II	unknown	II	II	II	unknown	II	II	Yes
14SW6314	37122	6	24.1055	na	na	na	na	3030938054_ZZYV8WIV_v1_S351	II	II	II	II	II	II	II	II	II	3030938054_ZZYV1QNZ_v2_S45	II	II	II	II	II	II	II	II	II	Yes
14SW6337	37126	6	27.0711	na	na	na	na	3030938180_ZZYV8WMD_v1_S50	I	I	I	I	coinfected	I	coinfected	I	coinfected	3030938180_ZZYV1QQW_v2_S56	I	I	I	I	I	coinfected	I	coinfected	coinfected	No
14SW6253	37128	6	26.3002	na	na	na	na	3030938152_ZZYV8WLL_v1_S177	coinfected	coinfected	coinfected	coinfected	coinfected	coinfected	coinfected	coinfected	coinfected	3030938152_ZZYV1QQ8_v2_S52	II	II	coinfected	unknown	coinfected	coinfected	coinfected	II	coinfected	No
14SW6237	37132	6	24.8952	na	na	na	na	3030938092_ZZYV8WJX_v1_S2	II	II	II	II	II	II	II	II	II	3030938092_ZZYV1QOR_v2_S75	II	II	II	II	II	II	II	II	II	Yes
14SW6219	37133	6	30.5282	na	na	na	na	3030938340_ZZYV8WQT_v1_S12	II	unknown	unknown	II	II	II	II	II	II	3030938340_ZZYUQM9J_v2_S179	unknown	II	II	unknown	II	II	II	II	II	Yes
14SW6259	37134	6	22.4749	na	na	na	na	3030937983_ZZYV8WGW_v1_S208	coinfected	coinfected	coinfected	coinfected	coinfected	coinfected	coinfected	coinfected	coinfected	3030937983_ZZYV1QMD_v2_S74	coinfected	coinfected	coinfected	unknown	coinfected	coinfected	coinfected	coinfected	coinfected	No
14SW6260	37135	6	22.3879	na	na	na	na	3030937975_ZZYV8WGO_v1_S70	II	II	II	II	II	II	II	II	II	3030937975_ZZYV1QM6_v2_S86	II	II	II	II	II	II	II	II	II	Yes
14SW6320	37141	6	17.9665	na	na	na	na	3030937872_ZZYV8WDT_v1_S300	II	II	II	II	II	II	II	II	II	3030937872_ZZYV1QJQ_v2_S88	II	II	II	II	II	II	II	II	II	Yes
14SW6349	37146	6	30.3833	na	na	na	na	3030938332_ZZYV8WQL_v1_S13	unknown	unknown	unknown	unknown	unknown	I	unknown	II	unknown	3030938332_ZZYUQM9F_v2_S68	unknown	I	I	I	I	coinfected	unknown	I	coinfected	No
14SW6241	37149	6	21.511	na	na	na	na	3030937940_ZZYV8WFP_v1_S52	II	coinfected	II	II	II	II	II	II	coinfected	3030937940_ZZYV1QLB_v2_S16	II	coinfected	II	II	II	II	II	II	coinfected	No
14SW6357	37154	6	27.0568	na	na	na	na	3030938178_ZZYV8WMB_v1_S316	unknown	unknown	II	II	II	II	unknown	II	II	...	...	...	...	...	...	...	...	...	...	No
14SW6296	37157	6	29.4583	na	na	na	na	3030938294_ZZYV8WPJ_v1_S31	I	I	I	I	I	I	I	I	I	3030938294_ZZYV1QT6_v2_S7	I	I	I	I	I	I	I	I	I	Yes
14SW6284	37164	6	29.7693	na	na	na	na	3030938309_ZZYV8WPY_v1_S1	I	II	I	I	coinfected	coinfected	I	coinfected	coinfected	3030938309_ZZYV1QTF_v2_S2	coinfected	coinfected	I	I	coinfected	coinfected	I	coinfected	coinfected	No
14SW6229	37165	6	28.4294	na	na	na	na	3030938245_ZZYV8WO6_v1_S232	II	II	II	II	II	II	unknown	II	II	3030938245_ZZYV1QS9_v2_S156	II	II	II	II	II	II	II	II	II	Yes
14SW6230	37167	6	30.5936	na	na	na	na	3030938344_ZZYV8WQX_v1_S67	unknown	coinfected	unknown	coinfected	II	II	unknown	coinfected	coinfected	3030938344_ZZYUQM9M_v2_S168	II	II	II	unknown	II	II	unknown	unknown	II	No
14SW6228	37170	6	22.7063	na	na	na	na	3030937993_ZZYV8WH6_v1_S344	coinfected	coinfected	coinfected	coinfected	coinfected	coinfected	coinfected	coinfected	coinfected	3030937993_ZZYV1QML_v2_S34	coinfected	coinfected	coinfected	unknown	coinfected	coinfected	coinfected	coinfected	coinfected	No
14SW6365	37174	6	30.9984	na	na	na	na	3030938365_ZZYV8WRI_v1_S34	unknown	unknown	unknown	unknown	II	unknown	unknown	unknown	unknown	...	...	...	...	...	...	...	...	...	...	No
14SW6332	37177	6	27.6972	na	na	na	na	3030938211_ZZYV8WN8_v1_S69	II	II	II	II	II	II	II	II	II	3030938211_ZZYV1QRI_v2_S30	II	II	II	II	II	II	II	II	II	Yes
14SW6331	37178	6	21.7508	na	na	na	na	3030937945_ZZYV8WFU_v1_S367	II	II	II	II	II	II	II	II	II	3030937945_ZZYV1QLF_v2_S5	II	II	II	II	II	II	II	II	II	Yes
14SW6330	37179	6	24.9878	na	na	na	na	3030938098_ZZYV8WK3_v1_S320	II	II	II	II	II	II	II	II	II	3030938098_ZZYV1QOX_v2_S97	II	II	II	II	II	II	II	II	II	Yes
14SW6233	37192	6	24.4442	na	na	na	na	3030938070_ZZYV8WJB_v1_S181	II	II	II	II	II	II	II	II	II	3030938070_ZZYV1QOC_v2_S51	II	II	II	II	II	II	II	II	II	Yes
14SW6227	37193	6	23.089	na	na	na	na	3030938015_ZZYV8WHS_v1_S312	II	II	II	II	II	II	II	II	II	3030938015_ZZYV1QN3_v2_S144	II	II	II	II	II	II	II	II	II	Yes
14SW6252	37196	6	28.5503	na	na	na	na	3030938255_ZZYV8WOG_v1_S260	coinfected	coinfected	I	coinfected	coinfected	coinfected	I	I	coinfected	3030938255_ZZYV1QSH_v2_S40	coinfected	coinfected	coinfected	I	coinfected	coinfected	I	coinfected	coinfected	No
14SW6251	37198	6	22.5077	na	na	na	na	3030937985_ZZYV8WGY_v1_S11	II	I	II	II	II	II	II	II	reassort	...	...	...	...	...	...	...	...	...	...	No
14SW6223	37199	6	25.1556	na	na	na	na	3030938105_ZZYV8WKA_v1_S280	II	II	II	II	II	II	II	II	II	3030938105_ZZYV1QP3_v2_S120	II	II	II	II	II	II	II	II	II	Yes
14SW6222	37201	6	21.9109	na	na	na	na	3030937949_ZZYV8WFY_v1_S32	II	II	II	II	II	II	II	II	II	3030937949_ZZYV1QLJ_v2_S108	II	II	II	II	II	II	II	II	II	Yes
14SW6308	37202	6	20.2092	na	na	na	na	3030937908_ZZYV8WET_v1_S204	II	II	II	II	II	II	II	II	II	3030937908_ZZYV1QKL_v2_S19	II	II	II	II	coinfected	coinfected	II	II	coinfected	No
14SW6224	37206	6	28.5666	na	na	na	na	3030938256_ZZYV8WOH_v1_S133	II	II	unknown	II	II	II	II	II	II	3030938256_ZZYV1QSI_v2_S132	II	II	II	II	II	coinfected	unknown	II	coinfected	No
14SW6346	37208	6	23.5226	na	na	na	na	3030938030_ZZYV8WI7_v1_S53	II	II	II	II	II	II	II	II	II	3030938030_ZZYV1QND_v2_S42	II	II	II	II	II	II	II	II	II	Yes
14SW6287	37216	6	21.2721	na	na	na	na	3030937931_ZZYV8WFG_v1_S304	II	II	II	II	II	II	II	II	II	3030937931_ZZYV1QL5_v2_S64	II	II	II	II	II	II	II	II	II	Yes
14SW6366	37218	6	27.781	na	na	na	na	3030938217_ZZYV8XFI_v1_S360	unknown	II	unknown	unknown	II	II	unknown	II	unknown	3030938217_ZZYV1QRO_v2_S58	II	coinfected	II	II	II	II	II	II	coinfected	No
14SW6359	37221	6	30.1663	na	na	na	na	3030938324_ZZYV8WQD_v1_S49	unknown	unknown	unknown	unknown	unknown	unknown	unknown	unknown	unknown	3030938324_ZZYV1QTL_v2_S104	II	II	II	II	II	II	II	II	II	Yes
14SW6356	37227	6	22.0097	na	na	na	na	3030937956_ZZYV8WG5_v1_S71	II	II	II	II	II	II	II	II	II	3030937956_ZZYV1QLP_v2_S12	II	II	II	II	II	II	II	II	II	Yes
14SW6355	37228	6	24.9179	na	na	na	na	3030938094_ZZYV8WJZ_v1_S169	II	II	II	II	II	II	II	II	II	3030938094_ZZYV1QOT_v2_S94	II	II	II	II	II	II	II	II	II	Yes
14SW6254	37240	6	29.3658	na	na	na	na	3030938289_ZZYV8WPE_v1_S61	unknown	unknown	II	unknown	II	II	unknown	unknown	unknown	...	...	...	...	...	...	...	...	...	...	No
14SW6255	37241	6	27.9284	na	na	na	na	3030938221_ZZYV8WNI_v1_S374	II	coinfected	II	II	II	II	II	II	coinfected	3030938221_ZZYV1QRR_v2_S26	II	coinfected	II	II	II	II	II	II	coinfected	No
14SW6302	37242	6	27.3561	na	na	na	na	3030938195_ZZYV8WMS_v1_S125	coinfected	coinfected	coinfected	coinfected	coinfected	coinfected	coinfected	coinfected	coinfected	3030938195_ZZYV1QR9_v2_S115	coinfected	coinfected	coinfected	unknown	coinfected	unknown	coinfected	coinfected	coinfected	No
14SW6301	37243	6	27.5444	na	na	na	na	3030938202_ZZYV8WMZ_v1_S224	coinfected	coinfected	coinfected	coinfected	coinfected	coinfected	coinfected	coinfected	coinfected	3030938202_ZZYV1QRD_v2_S72	coinfected	II	coinfected	unknown	coinfected	coinfected	I	coinfected	coinfected	No
14SW6354	37248	6	20.5449	na	na	na	na	3030937914_ZZYV8WEZ_v1_S15	II	II	II	II	II	II	II	II	II	3030937914_ZZYV1QKR_v2_S81	II	II	II	II	II	II	II	II	II	Yes
14SW6333	37250	6	20.5458	na	na	na	na	3030937915_ZZYV8WF0_v1_S268	II	II	II	II	II	II	II	II	II	3030937915_ZZYV1QKS_v2_S43	II	II	II	II	II	II	II	II	II	Yes
14SW6238	37259	6	28.2807	na	na	na	na	3030938237_ZZYV8WNY_v1_S264	unknown	II	unknown	unknown	unknown	II	unknown	II	unknown	3030938237_ZZYV1QS2_v2_S87	unknown	unknown	II	II	II	II	unknown	II	II	Yes
14SW6288	37260	6	24.081	na	na	na	na	3030938052_ZZYV8WIT_v1_S370	II	II	II	II	II	II	II	II	II	3030938052_ZZYV1QNX_v2_S89	II	II	unknown	II	II	II	II	II	II	Yes
14SW6311	37268	6	22.9142	na	na	na	na	3030938008_ZZYV8WHL_v1_S73	coinfected	coinfected	coinfected	coinfected	coinfected	coinfected	coinfected	coinfected	coinfected	3030938008_ZZYV1QMW_v2_S106	coinfected	coinfected	unknown	unknown	unknown	coinfected	coinfected	coinfected	coinfected	No
14SW6240	37271	6	23.0861	na	na	na	na	3030938014_ZZYV8WHR_v1_S212	II	II	II	II	II	II	II	II	II	3030938014_ZZYV1QN2_v2_S4	II	II	II	II	II	II	II	II	II	Yes
14SW6348	37272	6	23.8765	na	na	na	na	3030938044_ZZYV8WIL_v1_S69	II	II	II	II	II	II	II	II	II	3030938044_ZZYV1QNQ_v2_S55	II	II	II	II	II	II	II	II	II	Yes
14SW6307	37280	6	26.4141	na	na	na	na	3030938154_ZZYV8WLN_v1_S157	II	II	II	II	II	II	II	II	II	3030938154_ZZYV1QQ9_v2_S6	II	II	II	II	II	II	II	II	II	Yes
14SW6306	37281	6	26.289	na	na	na	na	3030938151_ZZYV8WLK_v1_S256	II	II	II	II	II	II	II	II	II	3030938151_ZZYV1QQ7_v2_S76	II	II	II	II	II	II	II	II	II	Yes
14SW6273	37284	6	23.9444	na	na	na	na	3030938048_ZZYV8WIP_v1_S308	II	II	II	II	II	II	II	II	II	3030938048_ZZYV1QNU_v2_S25	unknown	II	II	II	II	II	II	II	II	Yes
14SW6220	37285	6	25.8599	na	na	na	na	3030938134_ZZYV8WL3_v1_S43	II	II	II	II	II	II	II	II	II	3030938134_ZZYV1QPR_v2_S191	II	II	II	II	II	II	II	II	II	Yes
14SW6221	37286	6	26.5177	na	na	na	na	3030938160_ZZYV8WLT_v1_S65	II	II	coinfected	II	II	II	II	II	coinfected	3030938160_ZZYV1QQF_v2_S21	II	coinfected	coinfected	II	coinfected	II	II	II	coinfected	No
14SW6257	37290	6	27.9596	na	na	na	na	3030938223_ZZYV8WNK_v1_S21	I	I	coinfected	I	coinfected	coinfected	I	coinfected	coinfected	3030938223_ZZYV1QRT_v2_S50	coinfected	I	I	I	coinfected	coinfected	coinfected	coinfected	coinfected	No
14SW6258	37291	6	24.8014	na	na	na	na	3030938087_ZZYV8WJS_v1_S77	II	coinfected	II	II	II	II	II	II	coinfected	3030938087_ZZYV1QOO_v2_S62	II	II	II	II	II	II	II	II	II	No
14SW6256	37293	6	28.4171	na	na	na	na	3030938244_ZZYV8WO5_v1_S161	I	coinfected	I	coinfected	coinfected	I	I	coinfected	coinfected	3030938244_ZZYV1QS8_v2_S38	I	I	coinfected	I	coinfected	coinfected	coinfected	coinfected	coinfected	No
14SW6358	37295	6	30.6437	na	na	na	na	3030938345_ZZYV8WQY_v1_S68	unknown	unknown	unknown	unknown	unknown	unknown	unknown	II	unknown	3030938345_ZZYUQM9N_v2_S107	unknown	unknown	unknown	unknown	coinfected	coinfected	unknown	unknown	unknown	No
14SW6274	37296	6	27.1422	na	na	na	na	3030938184_ZZYV8WMH_v1_S276	II	II	II	II	II	II	II	II	II	3030938184_ZZYV1QR0_v2_S37	II	II	II	II	II	II	unknown	II	II	No
14SW6270	37301	6	29.3395	na	na	na	na	3030938288_ZZYV8WPD_v1_S61	unknown	unknown	unknown	I	I	I	I	unknown	unknown	3030938288_ZZYV1QT2_v2_S39	I	I	I	I	I	I	I	I	I	Yes
14SW6271	37302	6	29.6879	na	na	na	na	3030938307_ZZYV8WPW_v1_S228	II	II	II	II	II	II	II	II	II	3030938307_ZZYV1QTD_v2_S13	II	II	II	II	II	II	II	II	II	Yes
14SW6309	37307	6	23.646	na	na	na	na	3030938031_ZZYV8WI8_v1_S272	II	I	II	coinfected	coinfected	coinfected	coinfected	coinfected	coinfected	...	...	...	...	...	...	...	...	...	...	No
14SW6261	37310	6	29.0861	na	na	na	na	3030938284_ZZYV8WP9_v1_S42	unknown	II	unknown	II	II	II	unknown	II	II	3030938284_ZZYV1QSY_v2_S3	II	II	II	II	II	II	II	II	II	Yes
14SW6316	37317	6	22.2819	na	na	na	na	3030937969_ZZYV8WGI_v1_S89	II	II	II	II	II	II	II	II	II	3030937969_ZZYV1QM0_v2_S58	II	II	II	II	II	II	II	II	II	Yes
14SW6318	37318	6	22.6514	na	na	na	na	3030937991_ZZYV8WH4_v1_S59	II	II	II	II	II	II	II	II	II	3030937991_ZZYV1QMJ_v2_S84	II	II	II	II	II	II	II	II	II	Yes
14SW6317	37319	6	22.2205	na	na	na	na	3030937966_ZZYV8WGF_v1_S30	II	II	II	II	II	II	II	II	II	3030937966_ZZYV1QLZ_v2_S71	II	II	II	II	II	II	II	II	II	Yes
14SW6275	37321	6	30.1403	na	na	na	na	3030938321_ZZYV8WQA_v1_S328	unknown	II	unknown	unknown	II	II	unknown	II	unknown	...	...	...	...	...	...	...	...	...	...	No
14SW6215	37326	6	22.4613	na	na	na	na	3030937982_ZZYV8WGV_v1_S19	II	II	II	II	II	II	II	II	II	3030937982_ZZYV1QMC_v2_S8	II	II	II	II	II	II	II	II	II	No
14SW6285	37328	6	26.1342	na	na	na	na	3030938144_ZZYV8WLD_v1_S60	II	II	II	coinfected	coinfected	coinfected	coinfected	coinfected	coinfected	3030938144_ZZYV1QQ0_v2_S14	coinfected	coinfected	coinfected	unknown	coinfected	coinfected	II	II	coinfected	No
14SW6212	37330	6	24.1857	na	na	na	na	3030938060_ZZYV8WJ1_v1_S216	II	II	II	II	II	II	II	II	II	3030938060_ZZYV1QO5_v2_S119	II	II	II	II	II	II	II	II	II	Yes
14SW6326	37331	6	26.4215	na	na	na	na	3030938155_ZZYV8WLO_v1_S20	II	II	II	II	II	II	II	II	II	3030938155_ZZYV1QQA_v2_S83	II	II	II	II	II	II	II	II	II	Yes
14SW6344	37332	6	24.1306	na	na	na	na	3030938056_ZZYV8WIX_v1_S348	II	II	II	II	II	II	II	II	II	3030938056_ZZYV1QO1_v2_S17	II	II	II	II	II	II	II	II	II	Yes
14SW6324	37333	6	25.7849	na	na	na	na	3030938127_ZZYV8WKW_v1_S41	II	II	II	II	II	II	II	II	II	3030938127_ZZYV1QPK_v2_S57	II	II	II	II	II	II	II	II	II	Yes
14SW6343	37334	6	26.9186	na	na	na	na	3030938176_ZZYV8WM9_v1_S37	II	II	II	II	II	II	II	II	II	3030938176_ZZYV1QQT_v2_S99	II	II	II	II	II	II	II	II	II	Yes
14SW6300	37336	6	24.7046	na	na	na	na	3030938082_ZZYV8WJN_v1_S10	II	II	II	II	II	II	II	II	II	3030938082_ZZYV1QOL_v2_S59	II	II	II	II	II	II	II	II	II	Yes
14SW6299	37337	6	23.3353	na	na	na	na	3030938025_ZZYV8WI2_v1_S173	II	II	II	II	II	II	II	II	II	3030938025_ZZYV1QN9_v2_S46	II	II	II	II	II	II	II	II	II	Yes
14SW6277	37338	6	27.3878	na	na	na	na	3030938196_ZZYV8WMT_v1_S324	II	coinfected	II	II	II	II	II	II	coinfected	3030938196_ZZYV1QRA_v2_S49	II	II	II	II	II	II	II	II	II	No
14SW6239	37339	6	28.0241	na	na	na	na	3030938226_ZZYV8WNN_v1_S33	II	II	II	II	II	II	unknown	II	II	...	...	...	...	...	...	...	...	...	...	No
14SW6339	37340	6	21.9108	na	na	na	na	3030937948_ZZYV8WFX_v1_S6	II	II	II	II	II	II	II	II	II	3030937948_ZZYV1QLI_v2_S69	II	II	II	II	II	II	II	II	II	Yes
14SW6340	37341	6	21.9642	na	na	na	na	3030937952_ZZYV8WG1_v1_S62	II	II	II	II	II	II	II	II	II	3030937952_ZZYV1QLM_v2_S82	II	II	unknown	II	II	II	II	II	II	Yes
14SW6234	37354	6	27.3162	na	na	na	na	3030938191_ZZYV8WMO_v1_S165	II	II	coinfected	II	coinfected	II	II	II	coinfected	3030938191_ZZYV1QR6_v2_S63	II	II	coinfected	unknown	coinfected	coinfected	II	II	coinfected	No
14SW6341	37356	6	22.9858	na	na	na	na	3030938011_ZZYV8WHO_v1_S44	II	II	II	II	II	II	II	II	II	3030938011_ZZYV1QMZ_v2_S95	II	II	II	II	II	II	II	II	II	Yes
14SW6214	37365	6	23.2035	na	na	na	na	3030938022_ZZYV8WHZ_v1_S117	II	II	II	II	II	II	II	II	II	3030938022_ZZYV1QN7_v2_S131	II	II	II	II	II	II	II	II	II	Yes
14SW6218	1-5	6	22.4076	na	na	na	na	3030937978_ZZYV8WGR_v1_S113	II	II	II	II	II	II	II	II	II	3030937978_ZZYV1QM9_v2_S167	II	II	II	II	II	II	II	II	II	Yes
