# Supplementary material for: Genetic drift and purifying selection shape within-host influenza A virus populations during natural swine infections
Source: PLoS Pathog. 2024 Apr 16;20(4):e1012131. doi: 10.1371/journal.ppat.1012131 (PMC11051653; doi:10.1371/journal.ppat.1012131)
Supplement: S3 Table — Each row lists the gene segment, the dSNP nucleotide site, and the nucleotides present at the corresponding dSNP sites for lineage I and lineage II viruses. (XLSX) [file ppat.1012131.s003.xlsx]

## Sheet: PB2
Segment	Site	Lineage I	Lineage II
PB2	53	C	T
PB2	62	A	G
PB2	68	C	T
PB2	122	G	A
PB2	125	A	G
PB2	131	A	G
PB2	143	A	G
PB2	152	T	C
PB2	182	G	A
PB2	191	C	T
PB2	209	G	A
PB2	253	T	C
PB2	271	A	C
PB2	290	C	T
PB2	305	T	C
PB2	311	T	C
PB2	332	T	C
PB2	335	T	C
PB2	342	G	A
PB2	371	T	C
PB2	401	G	A
PB2	405	C	T
PB2	422	T	C
PB2	425	C	T
PB2	473	T	C
PB2	476	A	T
PB2	497	A	G
PB2	536	T	C
PB2	539	G	A
PB2	566	A	G
PB2	575	A	G
PB2	590	A	G
PB2	653	G	A
PB2	656	G	A
PB2	659	A	G
PB2	680	C	T
PB2	699	G	A
PB2	722	G	A
PB2	749	G	A
PB2	779	G	A
PB2	812	T	C
PB2	818	G	A
PB2	863	C	T
PB2	890	G	A
PB2	899	G	A
PB2	902	A	T
PB2	909	G	A
PB2	917	T	C
PB2	922	G	A
PB2	929	T	C
PB2	950	A	G
PB2	989	A	C
PB2	1001	C	T
PB2	1007	A	G
PB2	1022	A	G
PB2	1031	A	G
PB2	1037	A	T
PB2	1049	G	A
PB2	1056	A	G
PB2	1103	G	A
PB2	1109	A	G
PB2	1129	A	G
PB2	1154	G	A
PB2	1172	A	C
PB2	1190	G	A
PB2	1199	G	C
PB2	1202	G	A
PB2	1235	G	A
PB2	1307	A	G
PB2	1370	T	C
PB2	1377	G	A
PB2	1391	T	C
PB2	1397	G	A
PB2	1412	G	A
PB2	1433	T	A
PB2	1436	T	C
PB2	1457	G	T
PB2	1481	G	A
PB2	1496	C	T
PB2	1559	A	G
PB2	1560	T	C
PB2	1562	G	A
PB2	1568	T	C
PB2	1571	A	T
PB2	1592	A	G
PB2	1610	A	C
PB2	1667	A	C
PB2	1673	T	C
PB2	1694	C	T
PB2	1703	T	C
PB2	1704	C	T
PB2	1724	A	G
PB2	1733	T	G
PB2	1747	G	A
PB2	1793	G	A
PB2	1864	C	T
PB2	1925	T	C
PB2	1931	T	A
PB2	1946	G	A
PB2	1959	T	C
PB2	2048	G	A
PB2	2072	A	C
PB2	2078	A	T
PB2	2096	T	C
PB2	2118	A	G
PB2	2163	T	C
PB2	2241	A	C
PB2	2285	A	G
PB2	2316	T	G

## Sheet: PB1
Segment	Site	Lineage I	Lineage II
PB1	17	T	C
PB1	56	A	G
PB1	95	T	C
PB1	101	A	G
PB1	107	C	T
PB1	158	G	A
PB1	191	A	G
PB1	197	C	T
PB1	224	C	T
PB1	230	C	T
PB1	236	G	A
PB1	245	C	T
PB1	248	G	A
PB1	356	G	A
PB1	362	T	C
PB1	365	T	C
PB1	383	C	T
PB1	392	T	C
PB1	395	A	G
PB1	407	T	A
PB1	425	C	T
PB1	446	A	T
PB1	488	G	A
PB1	494	C	T
PB1	500	A	G
PB1	503	G	A
PB1	512	A	G
PB1	522	C	T
PB1	526	A	G
PB1	542	T	A
PB1	543	G	A
PB1	560	G	A
PB1	584	A	G
PB1	593	G	A
PB1	599	A	G
PB1	602	C	T
PB1	605	T	C
PB1	614	A	G
PB1	617	A	G
PB1	655	A	G
PB1	657	A	G
PB1	659	G	A
PB1	668	A	G
PB1	675	C	T
PB1	689	G	A
PB1	701	G	A
PB1	707	C	A
PB1	729	C	T
PB1	737	G	A
PB1	746	C	T
PB1	758	G	A
PB1	773	T	G
PB1	794	T	A
PB1	795	T	C
PB1	815	A	G
PB1	827	G	A
PB1	830	A	C
PB1	875	T	C
PB1	881	A	G
PB1	899	C	T
PB1	902	A	G
PB1	929	C	T
PB1	980	A	G
PB1	983	A	G
PB1	1007	T	C
PB1	1076	T	A
PB1	1085	T	G
PB1	1094	T	C
PB1	1111	G	A
PB1	1133	G	A
PB1	1143	G	T
PB1	1151	C	T
PB1	1183	G	A
PB1	1205	T	C
PB1	1208	A	C
PB1	1226	G	A
PB1	1230	T	C
PB1	1340	T	C
PB1	1358	T	C
PB1	1361	C	T
PB1	1374	A	G
PB1	1379	T	C
PB1	1397	A	G
PB1	1400	A	C
PB1	1409	A	G
PB1	1412	A	G
PB1	1433	T	C
PB1	1436	A	G
PB1	1445	G	A
PB1	1469	A	C
PB1	1487	G	A
PB1	1577	T	C
PB1	1610	G	A
PB1	1655	C	T
PB1	1670	A	G
PB1	1697	A	C
PB1	1711	A	G
PB1	1724	A	G
PB1	1727	T	C
PB1	1730	G	A
PB1	1733	A	G
PB1	1748	A	G
PB1	1756	G	A
PB1	1781	A	G
PB1	1787	A	G
PB1	1791	T	C
PB1	1808	G	A
PB1	1820	T	C
PB1	1829	G	A
PB1	1835	T	C
PB1	1865	C	G
PB1	1898	T	C
PB1	1910	C	T
PB1	1916	C	T
PB1	1948	G	A
PB1	1964	C	A
PB1	1973	C	T
PB1	1976	C	A
PB1	2003	T	A
PB1	2018	A	C
PB1	2024	T	C
PB1	2072	C	T
PB1	2096	A	G
PB1	2105	C	T
PB1	2108	A	G
PB1	2135	A	G
PB1	2147	A	G
PB1	2153	A	G
PB1	2168	G	A
PB1	2192	G	A
PB1	2201	T	C
PB1	2213	T	C
PB1	2219	A	T
PB1	2222	G	A
PB1	2279	G	A
PB1	2305	G	A

## Sheet: PA
Segment	Site	Lineage I	Lineage II
PA	98	A	G
PA	113	A	C
PA	125	A	G
PA	161	T	C
PA	173	T	C
PA	191	G	A
PA	194	A	G
PA	212	G	A
PA	239	G	A
PA	276	G	A
PA	278	C	T
PA	290	G	A
PA	321	G	A
PA	323	T	A
PA	332	T	C
PA	353	C	T
PA	359	T	C
PA	368	C	T
PA	392	C	A
PA	417	T	C
PA	461	C	T
PA	470	G	A
PA	475	A	C
PA	515	T	C
PA	539	A	G
PA	548	A	C
PA	650	A	G
PA	728	G	A
PA	740	T	C
PA	745	A	G
PA	752	A	G
PA	767	A	G
PA	805	G	T
PA	843	C	G
PA	845	T	C
PA	858	A	C
PA	859	A	G
PA	890	G	A
PA	917	G	A
PA	933	T	C
PA	965	T	C
PA	986	T	C
PA	998	A	T
PA	1028	G	A
PA	1034	A	T
PA	1043	G	A
PA	1046	C	G
PA	1050	A	G
PA	1055	A	G
PA	1067	C	T
PA	1121	A	G
PA	1182	A	G
PA	1220	A	G
PA	1253	A	G
PA	1259	T	C
PA	1274	G	A
PA	1310	T	A
PA	1322	A	C
PA	1373	A	G
PA	1430	A	C
PA	1433	T	C
PA	1439	A	G
PA	1463	C	T
PA	1487	G	A
PA	1511	G	A
PA	1513	A	G
PA	1533	G	A
PA	1541	A	G
PA	1559	G	A
PA	1616	A	G
PA	1682	G	A
PA	1685	T	A
PA	1697	A	G
PA	1701	C	A
PA	1703	A	C
PA	1709	T	C
PA	1733	A	C
PA	1784	A	G
PA	1785	G	T
PA	1799	T	C
PA	1814	G	A
PA	1871	A	G
PA	1883	C	A
PA	1919	T	C
PA	1925	A	G
PA	1940	T	C
PA	1967	T	C
PA	1985	A	G
PA	2009	A	G
PA	2015	A	G
PA	2040	A	C
PA	2060	A	G
PA	2066	C	T
PA	2189	C	T

## Sheet: M
Segment	Site	Lineage I	Lineage II
M	17	G	A
M	69	C	A
M	87	G	A
M	150	A	C
M	294	G	A
M	372	G	A
M	459	C	T
M	507	C	T
M	528	T	C
M	538	T	C
M	552	A	G
M	564	T	G
M	624	A	G
M	663	G	A
M	703	G	A
M	723	C	T
M	735	G	A
M	792	T	C
M	862	C	T
M	913	A	G

## Sheet: NP
Segment	Site	Lineage I	Lineage II
NP	14	A	T
NP	145	G	C
NP	157	A	G
NP	161	C	T
NP	170	G	A
NP	218	A	G
NP	221	T	C
NP	248	C	T
NP	257	C	T
NP	275	G	A
NP	279	T	C
NP	320	T	A
NP	342	G	A
NP	344	A	G
NP	353	G	A
NP	370	T	C
NP	371	T	C
NP	422	T	A
NP	428	C	T
NP	437	T	A
NP	440	C	T
NP	452	C	A
NP	470	T	C
NP	485	G	A
NP	488	C	T
NP	506	T	C
NP	515	T	C
NP	536	C	T
NP	575	G	T
NP	587	T	G
NP	590	A	G
NP	593	A	G
NP	620	A	G
NP	621	C	T
NP	644	G	A
NP	659	C	T
NP	668	A	G
NP	693	A	G
NP	698	A	T
NP	704	G	A
NP	722	T	C
NP	734	T	C
NP	737	G	A
NP	743	A	T
NP	746	C	A
NP	752	G	A
NP	770	G	A
NP	791	G	A
NP	794	T	C
NP	809	T	C
NP	836	T	C
NP	842	A	G
NP	845	A	G
NP	863	G	A
NP	866	T	C
NP	896	A	G
NP	899	G	A
NP	908	A	G
NP	929	A	G
NP	956	T	C
NP	974	T	C
NP	981	T	G
NP	992	A	G
NP	1028	A	G
NP	1031	G	A
NP	1046	T	C
NP	1061	G	A
NP	1065	C	T
NP	1070	G	A
NP	1091	G	A
NP	1101	C	A
NP	1124	A	G
NP	1161	G	A
NP	1169	T	C
NP	1179	T	C
NP	1181	A	G
NP	1184	G	A
NP	1187	G	A
NP	1214	C	T
NP	1217	A	G
NP	1241	G	A
NP	1243	A	G
NP	1253	G	A
NP	1259	A	G
NP	1286	G	A
NP	1289	A	G
NP	1292	G	A
NP	1308	C	A
NP	1320	T	A
NP	1328	T	A
NP	1334	C	T
NP	1361	T	C
NP	1382	G	A
NP	1445	G	A
NP	1462	T	A
NP	1493	C	T
NP	1499	A	G
NP	1526	G	A

## Sheet: NS
Segment	Site	Lineage I	Lineage II
NS	34	C	A
NS	152	C	A
NS	158	G	A
NS	175	T	C
NS	187	T	C
NS	232	G	A
NS	239	G	A
NS	275	G	A
NS	307	T	C
NS	334	C	A
NS	340	C	T
NS	370	A	T
NS	380	A	G
NS	421	A	G
NS	466	A	G
NS	469	G	A
NS	481	A	G
NS	578	A	C
NS	642	A	G
NS	827	A	G
